# Supplementary material for: Structure of lasso peptide epimerase MslH reveals metal-dependent acid/base catalytic mechanism
Source: Nat Commun. 2023 Aug 8;14:4752. doi: 10.1038/s41467-023-40232-x (PMC10406935; doi:10.1038/s41467-023-40232-x)
Supplement: Supplementary file 4 — Source Data [file 41467_2023_40232_MOESM4_ESM.zip]

Archive with 15 entries (14 files):
- Sourece Data/
- Sourece Data/.DS_Store
- __MACOSX/Sourece Data/._.DS_Store
- Sourece Data/Supplementary Figure 1 .xlsx
- __MACOSX/Sourece Data/._Supplementary Figure 1 .xlsx
- Sourece Data/Figure 6.xlsx
- __MACOSX/Sourece Data/._Figure 6.xlsx
- Sourece Data/Supplementary Figure 18.xlsx
- __MACOSX/Sourece Data/._Supplementary Figure 18.xlsx
- Sourece Data/Supplementary Figure 17.xlsx
- __MACOSX/Sourece Data/._Supplementary Figure 17.xlsx
- Sourece Data/Supplementary Figure 10.xlsx
- __MACOSX/Sourece Data/._Supplementary Figure 10.xlsx
- Sourece Data/Supplementary Figure 2.xlsx
- __MACOSX/Sourece Data/._Supplementary Figure 2.xlsx
