# Supplementary material for: Structure of lasso peptide epimerase MslH reveals metal-dependent acid/base catalytic mechanism
Source: Nat Commun. 2023 Aug 8;14:4752. doi: 10.1038/s41467-023-40232-x (PMC10406935; doi:10.1038/s41467-023-40232-x)
Supplement: Supplementary file 4 — Source Data [file 41467_2023_40232_MOESM4_ESM.zip › Sourece Data/Supplementary Figure 1 .xlsx]

## Sheet: Supplementary Figure 1
			a												b
