# Supplementary material for: Structure of lasso peptide epimerase MslH reveals metal-dependent acid/base catalytic mechanism
Source: Nat Commun. 2023 Aug 8;14:4752. doi: 10.1038/s41467-023-40232-x (PMC10406935; doi:10.1038/s41467-023-40232-x)
Supplement: Supplementary file 4 — Source Data [file 41467_2023_40232_MOESM4_ESM.zip › Sourece Data/Figure 6.xlsx]

## Sheet: Figure 6
a) standard		b) WT		c) E44A		d) N87A		e) H259A		f) H261A		g) D11A		h) H88A		i) D91A		j) H295N
220330_20220901-DL-Trp-L-FDLA-n		220182_20220901-MslA-WT+H-WT+B1-L-FDLA-n		220184_20220901-MslA-WT+H-E44A+B1-L-FDLA-n		220290_20220901-MslA-WT+H-N87A+B1-L-FDLA-n		220228_20220901-MslA-WT+H-H259A+B1-L-FDLA-n		220229_20220901-MslA-WT+H-H261A+B1-L-FDLA-n		220183_20220901-MslA-WT+H-D11A+B1-L-FDLA-n		220226_20220901-MslA-WT+H-H88A+B1-L-FDLA-n		220227_20220901-MslA-WT+H-D91A+B1-L-FDLA-n		220185_20220901-MslA-WT+H-H295N+B1-L-FDLA-n
retention time (min)	signal intensity (m/z 497)	retention time (min)	signal intensity (m/z 497)	retention time (min)	signal intensity (m/z 497)	retention time (min)	signal intensity (m/z 497)	retention time (min)	signal intensity (m/z 497)	retention time (min)	signal intensity (m/z 497)	retention time (min)	signal intensity (m/z 497)	retention time (min)	signal intensity (m/z 497)	retention time (min)	signal intensity (m/z 497)	retention time (min)	signal intensity (m/z 497)
2.00175	0	2.00173	0	2.00175	0	2.00173	0	2.00175	48	2.00175	73	2.00173	487	2.00175	24	2.00177	0	2.00175	390
2.03877	0	2.03875	73	2.03875	73	2.03875	122	2.03875	0	2.03875	244	2.03875	73	2.03875	2487	2.03875	24	2.03875	0
2.07575	46470	2.07577	94892	2.07575	64414	2.07575	50445	2.07577	83115	2.07577	10948	2.07577	18091	2.07577	61123	2.07578	21358	2.07575	49054
2.11277	2658	2.11277	3120	2.11277	268	2.11277	97	2.11277	0	2.11277	24	2.11275	28452	2.11277	7948	2.11277	268	2.11275	220
2.14978	146	2.14977	170	2.14978	0	2.14978	2194	2.14978	244	2.14978	73	2.14977	0	2.14978	24	2.14978	2535	2.14978	4046
2.18678	0	2.18677	3413	2.18677	146	2.18677	98	2.18678	171	2.18677	340	2.18678	0	2.18677	11191	2.1868	24	2.18677	512
2.22378	98	2.22378	0	2.22378	366	2.22378	147	2.22377	73	2.22378	4583	2.22378	24	2.22378	49	2.2238	0	2.22378	707
2.26078	0	2.26078	756	2.26078	0	2.26078	0	2.2608	122	2.2608	146	2.26078	11239	2.26078	98	2.26082	5388	2.26078	1097
2.2978	0	2.2978	8314	2.29782	902	2.2978	98	2.29778	171	2.2978	49	2.2978	73	2.2978	0	2.2978	316	2.29778	0
2.3348	7655	2.33482	122	2.3348	73	2.33478	121	2.3348	2535	2.3348	0	2.33482	0	2.3348	0	2.33482	8387	2.3348	21991
2.3718	2609	2.37182	195	2.3718	195	2.3718	0	2.3718	0	2.3718	147	2.37182	24	2.3718	1512	2.37182	13605	2.3718	98
2.40882	0	2.40882	98	2.40883	49	2.40882	49	2.40882	121	2.40882	24	2.4088	219	2.40883	3218	2.40882	0	2.4088	0
2.44583	0	2.44583	8485	2.44585	122	2.44582	122	2.44583	267	2.44582	0	2.44582	24	2.44582	5973	2.44583	0	2.44582	853
2.48282	0	2.48283	8680	2.48283	0	2.48283	512	2.48283	0	2.48283	9314	2.48282	0	2.48283	97	2.48285	0	2.48283	0
2.51985	24	2.51982	146	2.51983	0	2.51982	4364	2.51983	219	2.51983	0	2.51983	0	2.51982	317	2.51983	73	2.51983	0
2.55685	0	2.55685	0	2.55683	0	2.55683	98	2.55685	73	2.55685	220	2.55683	0	2.55683	73	2.55685	72	2.55685	6802
2.59383	26087	2.59383	18944	2.59385	49	2.59383	0	2.59385	98	2.59383	0	2.59385	24	2.59383	10264	2.59385	317	2.59385	268
2.63085	29915	2.63085	975	2.63087	49	2.63085	3536	2.63083	12361	2.63083	24	2.63085	5901	2.63087	9265	2.63088	146	2.63087	21699
2.66785	14458	2.66787	11776	2.66785	1146	2.66785	170	2.66787	0	2.66785	0	2.66785	0	2.66787	0	2.66787	24	2.66785	73
2.70485	4437	2.70485	5218	2.70487	0	2.70487	0	2.70488	73	2.70485	6412	2.70485	0	2.70485	147	2.70487	49	2.70488	48
2.74187	0	2.74185	72	2.74185	0	2.74187	24	2.74185	4145	2.74188	73	2.74187	11483	2.74187	49	2.74187	146	2.74187	2950
2.77888	13361	2.77887	17018	2.77887	0	2.77888	24	2.77887	48	2.77888	24	2.77887	3609	2.77887	98	2.77888	10655	2.77888	18577
2.8159	73	2.81588	0	2.81587	0	2.81587	11825	2.81588	24	2.81587	244	2.81587	0	2.81588	12678	2.81587	171	2.81588	219
2.85288	73	2.85288	244	2.85288	24	2.85288	3877	2.85288	24	2.85287	146	2.85287	73	2.85288	121	2.8529	0	2.85288	24
2.8899	2633	2.8899	0	2.8899	11142	2.88988	390	2.88988	0	2.88988	122	2.88988	0	2.8899	49	2.8899	49	2.8899	24
2.9269	4047	2.92692	49	2.9269	0	2.92688	1317	2.92688	0	2.92688	73	2.92688	0	2.9269	220	2.92692	0	2.9269	97
2.96392	0	2.9639	0	2.9639	11337	2.9639	0	2.9639	122	2.96392	293	2.96392	341	2.9639	0	2.96392	0	2.9639	49
3.00092	18261	3.00092	0	3.00092	0	3.0009	268	3.00092	24	3.0009	24	3.00092	146	3.00092	7192	3.00092	146	3.00092	122
3.0379	0	3.03792	8387	3.03793	0	3.0379	0	3.03793	6119	3.03792	317	3.03792	0	3.03792	0	3.03793	4900	3.03792	98
3.07492	18651	3.07492	2657	3.07493	171	3.07492	415	3.07492	146	3.07492	877	3.07493	73	3.07492	73	3.07493	171	3.07493	6461
3.11193	49	3.11193	5242	3.11192	122	3.11193	97	3.11192	391	3.11192	3950	3.11193	122	3.11192	0	3.11195	10728	3.11193	5218
3.14893	8143	3.14892	24	3.14893	0	3.14892	3023	3.14893	317	3.14893	3364	3.14893	24	3.14892	24	3.14893	0	3.14895	2218
3.18593	0	3.18595	0	3.18593	122	3.18593	0	3.18595	0	3.18593	0	3.18597	73	3.18593	49	3.18593	610	3.18593	219
3.22293	0	3.22295	244	3.22295	49	3.22293	195	3.22293	391	3.22293	1609	3.22295	0	3.22295	147	3.22295	5754	3.22295	1219
3.25995	7899	3.25997	49	3.25995	8923	3.25995	0	3.25993	0	3.25993	0	3.25995	0	3.25993	5120	3.25997	49	3.25995	10167
3.29695	0	3.29697	98	3.29695	24	3.29695	24	3.29695	11191	3.29697	24	3.29695	98	3.29695	24	3.29697	0	3.29697	0
3.33397	17334	3.33398	317	3.33398	0	3.33395	0	3.33397	98	3.33397	7339	3.33397	13921	3.33397	0	3.33398	146	3.33395	98
3.37097	24356	3.37095	0	3.37098	0	3.37095	536	3.37095	24	3.37095	219	3.37098	0	3.37097	195	3.37098	24259	3.37098	12361
3.40797	0	3.40798	8729	3.40797	0	3.40797	7021	3.40798	49	3.40797	269	3.40798	0	3.40797	0	3.40798	0	3.40797	49
3.44497	4633	3.44498	0	3.445	0	3.44498	98	3.44498	24	3.44497	0	3.445	0	3.44497	170	3.44498	146	3.44498	463
3.482	10508	3.48198	0	3.482	195	3.48197	122	3.48198	73	3.48198	15141	3.48198	0	3.482	0	3.48198	390	3.48198	17749
3.519	49	3.519	73	3.519	195	3.519	3462	3.51898	219	3.51898	15189	3.519	2950	3.519	5559	3.519	73	3.519	9606
3.556	244	3.556	49	3.556	220	3.55598	97	3.556	98	3.55598	98	3.55602	0	3.556	49	3.55602	24	3.55602	7144
3.593	0	3.59302	24	3.59302	73	3.59302	0	3.593	73	3.593	3462	3.59302	122	3.593	6461	3.59302	219	3.593	5217
3.63002	0	3.63002	1585	3.63002	49	3.63002	49	3.63	0	3.63002	49	3.63003	122	3.63002	0	3.63003	73	3.63002	49
3.66702	0	3.66702	0	3.66702	0	3.66702	73	3.66702	24	3.66702	219	3.66703	5145	3.66702	0	3.66703	10020	3.66702	122
3.70402	0	3.70402	22650	3.70402	293	3.70402	0	3.70402	1341	3.70402	19359	3.70403	682	3.70402	8582	3.70403	391	3.70403	12069
3.74102	0	3.74102	20480	3.74103	0	3.74102	219	3.74103	0	3.74102	122	3.74103	610	3.74102	1414	3.74103	97	3.74102	9264
3.77805	6803	3.77803	0	3.77805	171	3.77803	73	3.77803	122	3.77803	0	3.77803	244	3.77805	0	3.77805	28818	3.77803	5412
3.81505	73	3.81505	0	3.81505	244	3.81505	73	3.81503	73	3.81502	0	3.81503	0	3.81503	8533	3.81507	6120	3.81505	8509
3.85205	12093	3.85205	0	3.85203	243	3.85205	8582	3.85205	12898	3.85205	10386	3.85207	73	3.85205	98	3.85205	73	3.85203	1000
3.88905	12556	3.88905	6851	3.88905	293	3.88905	244	3.88905	49	3.88905	146	3.88905	98	3.88907	98	3.88905	0	3.88907	98
3.92607	0	3.92605	0	3.92605	49	3.92603	49	3.92605	0	3.92605	0	3.92607	0	3.92605	0	3.92607	10410	3.92607	97
3.96308	7290	3.96305	2243	3.96307	2658	3.96307	0	3.96305	24	3.96307	73	3.96307	0	3.96305	73	3.96307	49	3.96307	293
4.00007	0	4.00007	10387	4.00007	122	4.00008	3048	4.00005	683	4.00005	585	4.00007	0	4.00005	49	4.00008	5510	4.00008	0
4.03708	11337	4.03708	146	4.03707	122	4.03707	0	4.03707	0	4.03708	341	4.03708	244	4.03708	98	4.03707	48	4.03707	146
4.07407	0	4.0741	3950	4.0741	24527	4.07407	0	4.07407	0	4.07407	18823	4.07408	97	4.07408	0	4.0741	0	4.07408	0
4.11108	0	4.11108	24	4.11108	5023	4.11108	122	4.1111	24	4.11108	0	4.1111	5608	4.1111	220	4.1111	6217	4.11108	24
4.14808	220	4.1481	122	4.1481	0	4.1481	24	4.14808	854	4.1481	24	4.1481	0	4.1481	122	4.1481	73	4.1481	171
4.18508	9460	4.1851	0	4.1851	0	4.1851	0	4.1851	2072	4.18512	0	4.1851	366	4.1851	98	4.18512	0	4.1851	561
4.2221	366	4.2221	0	4.2221	0	4.22208	755	4.22208	341	4.2221	170	4.2221	3243	4.2221	0	4.22212	49	4.2221	634
4.25912	0	4.2591	5584	4.25912	146	4.2591	98	4.25912	24	4.25912	244	4.25912	122	4.25912	24	4.25913	0	4.2591	49
4.2961	15433	4.29612	3876	4.29612	73	4.29612	49	4.29612	195	4.29612	14287	4.29613	0	4.2961	2901	4.29613	49	4.2961	17359
4.33313	3291	4.33313	2000	4.33312	48	4.3331	196	4.33312	0	4.33312	24	4.33313	195	4.33312	0	4.33312	0	4.33312	293
4.37013	4169	4.37013	49	4.37013	0	4.37012	24	4.37012	4803	4.37012	0	4.37013	98	4.37013	24	4.37013	0	4.37013	244
4.40715	146	4.40713	0	4.40712	3438	4.40713	0	4.40712	170	4.40713	24	4.40715	24	4.40713	24	4.40715	73	4.40715	122
4.44413	6339	4.44413	7168	4.44413	1219	4.44413	5559	4.44415	195	4.44415	2413	4.44415	0	4.44413	0	4.44413	24	4.44415	98
4.48115	98	4.48115	73	4.48115	0	4.48113	24	4.48115	0	4.48115	195	4.48115	98	4.48113	24	4.48117	49	4.48115	683
4.51815	7144	4.51815	22454	4.51817	2048	4.51813	97	4.51815	0	4.51815	195	4.51817	49	4.51815	0	4.51817	171	4.51817	122
4.55515	5388	4.55517	24	4.55517	0	4.55517	3291	4.55515	98	4.55515	390	4.55517	4584	4.55517	24	4.55517	15262	4.55515	243
4.59217	49	4.59217	0	4.59217	0	4.59215	0	4.59215	220	4.59215	4071	4.59218	24	4.59215	24	4.59217	341	4.59218	0
4.62918	13190	4.62918	24	4.62917	98	4.62917	2389	4.62917	49	4.62915	98	4.62918	0	4.62917	0	4.62917	0	4.62918	122
4.66617	0	4.66617	23869	4.66617	0	4.66617	7484	4.66617	0	4.66618	8509	4.66618	73	4.66617	146	4.66618	0	4.66618	170
4.70317	0	4.70318	5461	4.7032	0	4.70318	122	4.70317	98	4.70318	24	4.7032	0	4.70318	0	4.70318	24	4.70318	5096
4.74018	1390	4.7402	585	4.74018	0	4.74017	98	4.74018	244	4.74018	4437	4.74022	512	4.74018	293	4.7402	49	4.7402	6509
4.7772	0	4.7772	98	4.7772	97	4.77718	49	4.77718	0	4.7772	98	4.77718	24	4.7772	122	4.7772	2682	4.7772	10312
4.81418	21748	4.8142	15921	4.8142	147	4.8142	0	4.81418	24	4.81418	0	4.8142	171	4.8142	0	4.81422	48	4.8142	0
4.8512	0	4.8512	24	4.8512	4755	4.8512	0	4.8512	0	4.85122	24	4.85122	0	4.85122	73	4.85122	512	4.85122	5046
4.88822	0	4.88822	19163	4.88822	0	4.8882	0	4.8882	0	4.88822	5778	4.88822	5461	4.8882	244	4.88822	49	4.88823	2047
4.92522	0	4.9252	6022	4.92523	0	4.92522	24	4.92522	73	4.92522	4413	4.92523	147	4.92522	293	4.92522	7363	4.92523	22089
4.96222	19553	4.96222	0	4.96223	24	4.96222	24	4.96222	49	4.96222	49	4.96222	0	4.96223	122	4.96223	438	4.96222	268
4.99923	2024	4.99923	0	4.99922	171	4.99922	10410	4.99922	0	4.99923	73	4.99923	3852	4.99922	73	4.99925	97	4.99925	7095
5.03623	97	5.03623	122	5.03623	0	5.03623	219	5.03623	0	5.03622	8972	5.03625	244	5.03622	0	5.03623	122	5.03625	17043
5.07325	244	5.07323	48	5.07325	147	5.07323	24	5.07325	122	5.07325	49	5.07325	24	5.07323	122	5.07327	49	5.07325	10557
5.11025	6461	5.11025	16360	5.11025	268	5.11025	0	5.11025	122	5.11023	268	5.11025	0	5.11023	0	5.11027	243	5.11025	2096
5.14725	4510	5.14725	49	5.14725	170	5.14725	15141	5.14723	24	5.14725	9630	5.14727	146	5.14725	0	5.14727	0	5.14725	0
5.18427	0	5.18425	122	5.18425	0	5.18427	3023	5.18427	146	5.18427	0	5.18427	0	5.18427	0	5.18427	244	5.18427	21333
5.22127	24	5.22125	73	5.22127	0	5.22127	24	5.22127	19334	5.22125	0	5.22127	73	5.22125	195	5.22128	0	5.22127	11044
5.25828	3705	5.25827	12702	5.25827	0	5.25825	0	5.25827	0	5.25825	220	5.25828	0	5.25827	49	5.2583	11971	5.25828	10948
5.29528	0	5.29528	49	5.29528	0	5.29528	98	5.29527	147	5.29527	268	5.29527	6119	5.29527	24	5.2953	48	5.29528	10362
5.33228	2536	5.33228	0	5.33228	49	5.33228	4510	5.33227	98	5.33228	97	5.33228	24	5.33228	0	5.33228	3901	5.33228	0
5.3693	7070	5.36928	0	5.36928	24	5.3693	98	5.36927	48	5.36928	0	5.36928	7486	5.36928	49	5.36928	73	5.3693	268
5.4063	146	5.4063	8802	5.4063	49	5.40628	0	5.40628	3706	5.40628	7046	5.4063	0	5.40632	0	5.4063	121	5.4063	13630
5.44328	171	5.4433	487	5.4433	49	5.4433	0	5.4433	0	5.4433	0	5.4433	147	5.4433	13312	5.44332	0	5.4433	6095
5.48032	0	5.4803	0	5.48032	0	5.4803	11434	5.48028	171	5.4803	317	5.48032	24	5.4803	219	5.48033	0	5.48032	0
5.51732	0	5.5173	49	5.51732	2217	5.51732	122	5.51732	0	5.5173	0	5.51733	6266	5.51732	122	5.51733	0	5.51732	0
5.5543	24	5.55432	0	5.55433	146	5.5543	0	5.5543	0	5.55432	122	5.55432	98	5.55432	0	5.55433	24	5.55433	3657
5.59132	708	5.59132	731	5.59132	49	5.59132	0	5.59132	22797	5.59132	6144	5.59135	171	5.59133	0	5.59133	1609	5.59135	5851
5.62832	49	5.62832	8387	5.62833	146	5.62832	98	5.62835	73	5.62833	49	5.62833	73	5.62832	0	5.62833	73	5.62833	3072
5.66533	24	5.66532	2414	5.66533	24	5.66533	0	5.66533	804	5.66532	5608	5.66537	73	5.66535	1414	5.66537	48	5.66537	18919
5.70235	6705	5.70233	7827	5.70235	2901	5.70235	244	5.70235	122	5.70233	11459	5.70233	22406	5.70233	219	5.70233	49	5.70235	0
5.73935	4535	5.73935	0	5.73935	0	5.73935	0	5.73935	9582	5.73935	15214	5.73935	24	5.73935	268	5.73935	0	5.73935	0
5.77635	24	5.77637	73	5.77635	0	5.77635	195	5.77635	0	5.77637	0	5.77635	0	5.77633	0	5.77635	243	5.77637	15969
5.81335	0	5.81335	122	5.81338	98	5.81337	73	5.81335	195	5.81335	98	5.81337	0	5.81337	6973	5.81337	24	5.81338	24
5.85037	8071	5.85037	0	5.85037	98	5.85037	49	5.85035	0	5.85037	0	5.85038	12800	5.85037	20870	5.85038	5388	5.85037	6754
5.88737	6144	5.88737	9484	5.88738	98	5.88738	4681	5.88738	2584	5.88738	0	5.88737	24	5.88737	0	5.88738	4242	5.88738	7338
5.92437	24	5.92437	49	5.92438	0	5.92437	24	5.92438	2706	5.92437	98	5.9244	2316	5.92437	49	5.92438	0	5.92438	4046
5.96138	8460	5.96138	98	5.96138	0	5.96137	0	5.96138	73	5.96138	13287	5.96138	0	5.96137	3438	5.96142	3169	5.9614	97
5.9984	69363	5.9984	4389	5.99838	391	5.99838	7363	5.99838	24	5.9984	23113	5.9984	341	5.99837	0	5.9984	171	5.9984	6631
6.0354	3608	6.03538	902	6.0354	0	6.0354	12166	6.03538	3095	6.03538	73	6.0354	73	6.03538	98	6.0354	0	6.0354	293
6.07242	2877	6.07238	98	6.07242	0	6.07238	146	6.0724	24	6.07238	0	6.0724	122	6.07238	0	6.0724	4291	6.07242	12751
6.10943	98	6.10942	24	6.1094	317	6.10942	24	6.1094	195	6.1094	97	6.1094	0	6.1094	0	6.10942	0	6.10942	24
6.14642	0	6.14642	122	6.14642	268	6.14642	73	6.1464	0	6.1464	537	6.14643	73	6.14642	24	6.14642	756	6.14642	122
6.18343	32134	6.18342	2853	6.18342	0	6.18342	11898	6.1834	0	6.18342	9459	6.18342	0	6.18343	0	6.18343	0	6.18343	7485
6.22043	0	6.22042	9240	6.22042	0	6.22043	6948	6.2204	122	6.22043	293	6.22045	16165	6.22043	24	6.22043	0	6.22043	0
6.25743	0	6.25742	2584	6.25743	24	6.25743	98	6.25742	98	6.25743	195	6.25743	0	6.25743	439	6.25743	244	6.25743	4632
6.29443	5535	6.29442	219	6.29443	5851	6.29445	24	6.29442	0	6.29443	11166	6.29443	488	6.29442	0	6.29447	73	6.29445	0
6.33147	9801	6.33143	73	6.33145	0	6.33145	195	6.33143	0	6.33143	1999	6.33145	0	6.33143	2145	6.33145	293	6.33143	5315
6.36847	73	6.36847	6876	6.36845	0	6.36847	3876	6.36843	512	6.36843	219	6.36845	73	6.36843	11532	6.36845	9214	6.36848	4291
6.40547	49	6.40545	10143	6.40547	0	6.40547	10045	6.40545	171	6.40543	0	6.40547	0	6.40545	0	6.40548	219	6.40547	17652
6.44247	0	6.44247	0	6.44247	170	6.44247	122	6.44245	0	6.44247	244	6.44248	317	6.44247	73	6.44248	13482	6.44247	4316
6.47948	585	6.47947	0	6.47948	49	6.47947	98	6.47947	16799	6.47945	6875	6.47947	7120	6.47947	73	6.47947	73	6.47947	195
6.51647	0	6.51645	3755	6.51647	49	6.51647	171	6.51647	146	6.51648	195	6.51648	0	6.51647	4217	6.51648	24	6.51648	439
6.55348	12410	6.55347	122	6.55348	4925	6.5535	0	6.55348	195	6.55347	146	6.55348	2244	6.55348	73	6.55348	659	6.55348	0
6.59048	49	6.59048	122	6.5905	73	6.5905	73	6.59048	219	6.5905	48	6.59048	0	6.59047	24	6.59048	147	6.5905	49
6.62748	97	6.62747	171	6.62748	3413	6.6275	97	6.62748	6168	6.6275	146	6.6275	49	6.6275	122	6.62748	122	6.62748	2487
6.6645	0	6.6645	4218	6.66448	0	6.66452	8387	6.66448	24	6.66448	24	6.6645	0	6.66448	122	6.66452	0	6.6645	7266
6.7015	0	6.7015	24	6.7015	194	6.7015	195	6.7015	0	6.70148	244	6.70152	0	6.70152	24	6.70152	244	6.7015	267
6.7385	122	6.73852	122	6.7385	98	6.73852	3803	6.7385	244	6.7385	146	6.73852	196	6.7385	0	6.73853	12677	6.7385	13605
6.77553	0	6.77552	3878	6.7755	5339	6.77552	122	6.77552	0	6.77553	73	6.77552	0	6.77552	2584	6.77553	0	6.77552	122
6.81253	4170	6.81253	0	6.81252	24	6.81252	390	6.81252	49	6.81252	98	6.81252	0	6.81253	1658	6.81253	219	6.81253	97
6.84953	0	6.84953	24	6.84953	0	6.84952	0	6.84952	98	6.84952	1463	6.84953	12288	6.84952	4900	6.84955	0	6.84953	0
6.88653	1048	6.88653	0	6.88653	0	6.88652	0	6.88653	24	6.88653	24	6.88655	414	6.88653	0	6.88653	0	6.88655	10581
6.92353	0	6.92355	0	6.92355	0	6.92355	0	6.92355	11727	6.92355	268	6.92355	21553	6.92353	24	6.92355	24	6.92353	4486
6.96055	0	6.96055	0	6.96055	293	6.96053	243	6.96055	4949	6.96055	3096	6.96055	24	6.96053	24	6.96055	122	6.96055	7095
6.99755	439	6.99757	4779	6.99755	73	6.99755	73	6.99755	0	6.99757	0	6.99755	0	6.99755	0	6.99755	170	6.99757	6802
7.03455	9703	7.03458	2779	7.03457	0	7.03455	49	7.03457	8265	7.03455	0	7.03457	0	7.03457	560	7.03458	7144	7.03457	97
7.07158	0	7.07157	97	7.07155	49	7.07157	24	7.07157	147	7.07155	0	7.07157	73	7.07155	0	7.07158	0	7.07157	8606
7.10858	6168	7.10857	8338	7.10857	219	7.10857	0	7.10857	73	7.10857	3413	7.10858	171	7.10857	98	7.10858	122	7.10858	1634
7.14558	49	7.14557	24	7.14557	0	7.14557	122	7.14557	3730	7.14557	1877	7.14557	122	7.14558	98	7.1456	317	7.14557	0
7.1826	3730	7.18258	122	7.1826	0	7.18257	0	7.18258	48	7.18258	244	7.1826	0	7.18258	11288	7.1826	1512	7.1826	244
7.21962	0	7.21958	19358	7.2196	0	7.2196	73	7.21958	49	7.21958	6023	7.2196	3803	7.2196	2121	7.2196	0	7.2196	5413
7.25662	49	7.2566	5266	7.2566	24	7.2566	0	7.25658	73	7.25658	49	7.25662	73	7.2566	9509	7.2566	171	7.2566	27307
7.2936	24357	7.2936	0	7.2936	0	7.29358	1707	7.29358	14019	7.29358	11727	7.2936	4412	7.2936	98	7.2936	244	7.29362	13531
7.33062	0	7.3306	9020	7.33062	10459	7.3306	7460	7.33058	0	7.3306	3925	7.3306	1731	7.3306	7070	7.33063	318	7.33062	7241
7.36763	293	7.3676	171	7.36762	0	7.36762	341	7.3676	4388	7.36762	49	7.36763	73	7.3676	48	7.36762	122	7.36763	171
7.40463	7534	7.40462	0	7.40462	31037	7.40462	0	7.4046	24	7.4046	1877	7.40463	73	7.4046	4535	7.40463	122	7.40462	37157
7.44163	0	7.44162	0	7.44163	0	7.44163	0	7.44162	13482	7.44162	13556	7.44163	24576	7.44162	756	7.44163	0	7.44163	366
7.47865	0	7.47863	780	7.47863	0	7.47862	2853	7.47862	0	7.47862	4608	7.47863	122	7.47863	2292	7.47865	219	7.47863	6656
7.51565	3389	7.51563	10387	7.51562	0	7.51563	98	7.51563	0	7.51563	0	7.51563	49	7.51563	0	7.51565	2779	7.51563	18919
7.55265	1317	7.55265	4779	7.55263	13678	7.55262	97	7.55263	0	7.55263	171	7.55265	0	7.55265	317	7.55263	1341	7.55265	4804
7.58965	4584	7.58965	4755	7.58965	2462	7.58963	8924	7.58963	0	7.58963	0	7.58965	24	7.58965	2023	7.58965	0	7.58963	5705
7.62667	73	7.62667	1146	7.62663	0	7.62665	0	7.62663	0	7.62665	20796	7.62665	0	7.62665	0	7.62667	34645	7.62667	36254
7.66367	0	7.66365	122	7.66367	121	7.66367	171	7.66367	2365	7.66365	33207	7.66367	170	7.66367	0	7.66368	6997	7.66367	0
7.70068	6314	7.70067	73	7.70068	24	7.70065	24	7.70067	0	7.70067	97	7.70068	24	7.70065	73	7.70067	73	7.70067	6803
7.7377	24	7.73767	0	7.73767	0	7.73767	24	7.73767	0	7.73765	15190	7.73768	0	7.73767	0	7.73768	98	7.73767	98
7.7747	24	7.77467	24	7.7747	0	7.77467	3267	7.77468	1000	7.77468	73	7.77468	4657	7.77468	122	7.7747	975	7.77468	3486
7.8117	3316	7.81168	122	7.81167	365	7.81168	0	7.81168	6704	7.81167	24	7.81168	24	7.81168	10923	7.8117	170	7.8117	0
7.8487	0	7.84868	5754	7.84868	9289	7.84868	0	7.8487	8241	7.84868	14117	7.84868	171	7.84868	16506	7.84868	14141	7.8487	98
7.88572	341	7.88568	49	7.8857	1829	7.88568	0	7.8857	170	7.8857	49	7.8857	122	7.8857	0	7.88572	3608	7.88572	146
7.92273	0	7.92268	73	7.92268	73	7.9227	0	7.92272	365	7.92268	98	7.92272	9069	7.9227	146	7.92272	5437	7.9227	220
7.95972	4194	7.9597	0	7.95972	171	7.95972	342	7.9597	16067	7.9597	49	7.95972	0	7.95972	0	7.95972	49	7.95972	2121
7.99672	0	7.99672	219	7.99672	0	7.99672	414	7.99672	49	7.99672	7412	7.9967	0	7.9967	49	7.99672	11191	7.99673	0
8.03372	0	8.0337	0	8.0337	10557	8.0337	97	8.03372	414	8.03372	195	8.03373	0	8.03372	0	8.03373	73	8.03373	98
8.07073	24	8.07072	342	8.07073	8265	8.07072	147	8.07073	24	8.07072	4729	8.07075	73	8.07072	0	8.07073	0	8.07073	73
8.10773	0	8.10773	8997	8.10772	147	8.10772	4803	8.10773	5510	8.10773	49	8.10775	0	8.10772	171	8.10773	122	8.10775	2974
8.14473	0	8.14475	24	8.14473	122	8.14473	49	8.14473	24	8.14472	10850	8.14473	0	8.14475	122	8.14475	244	8.14475	24479
8.18175	0	8.18175	73	8.18175	926	8.18173	195	8.18177	0	8.18173	8338	8.18175	3097	8.18175	1122	8.18175	98	8.18175	14190
8.21878	219	8.21875	73	8.21875	0	8.21873	0	8.21875	49	8.21875	0	8.21875	463	8.21873	0	8.21877	49	8.21875	10728
8.25577	0	8.25575	98	8.25575	122	8.25573	317	8.25577	1463	8.25575	0	8.25575	49	8.25575	0	8.25575	0	8.25578	2658
8.29277	0	8.29277	8850	8.29277	0	8.29275	8143	8.29277	0	8.29278	0	8.29277	24	8.29277	6315	8.29278	17286	8.29277	22528
8.32978	0	8.32977	0	8.32977	243	8.32975	73	8.3298	10215	8.32975	0	8.32978	4291	8.32975	0	8.32978	4047	8.32978	12044
8.3668	11703	8.36675	0	8.36678	24	8.36675	5437	8.36678	1657	8.36677	49	8.36678	0	8.36675	147	8.36678	24	8.36678	10849
8.4038	24	8.40378	0	8.40378	171	8.40377	0	8.40378	0	8.40377	3633	8.40378	0	8.40378	0	8.4038	9801	8.4038	13531
8.4408	0	8.44078	0	8.44078	0	8.44077	0	8.44078	0	8.44077	0	8.44078	15385	8.44078	6924	8.4408	0	8.4408	0
8.4778	10191	8.4778	8753	8.4778	5583	8.47778	0	8.4778	49	8.47778	0	8.4778	8313	8.47778	0	8.4778	0	8.4778	49
8.51482	122	8.5148	365	8.5148	1146	8.51478	4071	8.5148	707	8.51478	0	8.5148	0	8.5148	0	8.51482	0	8.51482	35303
8.55183	4194	8.5518	585	8.5518	0	8.5518	49	8.55182	4535	8.55178	171	8.5518	3389	8.5518	97	8.55182	122	8.5518	49
8.58882	97	8.5888	24	8.5888	6607	8.5888	49	8.58882	24259	8.58878	5827	8.58882	24	8.5888	73	8.58882	8240	8.58882	268
8.62583	0	8.62582	11947	8.62582	414	8.6258	122	8.62583	49	8.6258	73	8.62582	6436	8.6258	24	8.62583	196	8.62582	0
8.66285	11873	8.66282	0	8.66282	146	8.6628	1926	8.66282	7680	8.66282	0	8.66283	121	8.6628	14117	8.66282	98	8.66282	146
8.69983	49	8.69983	122	8.69982	0	8.69982	1292	8.69982	0	8.69982	24	8.69983	1536	8.69982	4706	8.69985	5218	8.69985	219
8.73685	0	8.73683	15019	8.73682	2707	8.73682	24	8.73683	49	8.73682	7266	8.73683	171	8.73682	73	8.73685	73	8.73685	6169
8.77385	0	8.77385	4096	8.77383	17164	8.77383	756	8.77383	171	8.77383	13775	8.77383	414	8.77382	1121	8.77385	20285	8.77383	12240
8.81087	29526	8.81083	17286	8.81085	2121	8.81083	6071	8.81085	8826	8.81083	122	8.81085	3852	8.81083	24	8.81087	24	8.81085	171
8.84785	0	8.84787	48	8.84787	73	8.84785	4364	8.84787	7924	8.84783	317	8.84787	0	8.84783	49	8.84785	24	8.84785	31525
8.88487	6071	8.88487	24	8.88487	146	8.88485	10996	8.88487	14970	8.88483	512	8.88485	97	8.88483	73	8.88487	24	8.88487	220
8.92188	13117	8.92187	2755	8.92187	0	8.92183	293	8.92187	73	8.92185	12751	8.92187	8411	8.92185	5217	8.92187	951	8.92187	4071
8.95888	1414	8.95887	1024	8.95887	0	8.95885	0	8.95887	98	8.95885	7242	8.95888	0	8.95887	49	8.9589	0	8.95888	4950
8.9959	0	8.99588	122	8.99588	0	8.99587	49	8.99587	7070	8.99587	5680	8.99588	147	8.99587	98	8.9959	98	8.9959	3487
9.0329	146	9.0329	0	9.03288	97	9.03287	73	9.0329	122	9.03287	6802	9.03287	195	9.03288	0	9.03288	97	9.03288	5266
9.0699	122	9.06988	0	9.0699	0	9.0699	0	9.0699	0	9.06987	2268	9.0699	0	9.06988	24	9.0699	3949	9.0699	4511
9.10692	73	9.1069	3023	9.1069	19212	9.10688	24	9.1069	98	9.10688	13483	9.10688	0	9.10688	49	9.10692	41569	9.1069	13556
9.14392	31500	9.14388	10045	9.1439	3755	9.1439	24	9.14388	24	9.14387	682	9.1439	24	9.14392	0	9.1439	24	9.1439	20699
9.18092	0	9.18088	7120	9.18092	24	9.18088	0	9.18092	6120	9.1809	8387	9.18092	0	9.1809	0	9.18092	48	9.18092	3389
9.21793	268	9.21792	0	9.21792	244	9.21792	4169	9.21792	98	9.2179	73	9.21792	24	9.21792	171	9.21792	48	9.21793	6411
9.25493	0	9.25493	14921	9.25493	439	9.25492	97	9.25492	6827	9.25492	2047	9.2549	1755	9.2549	27210	9.25493	0	9.25493	2731
9.29195	171	9.29192	0	9.29193	98	9.29192	49	9.29192	49	9.29192	98	9.29192	0	9.2919	0	9.29193	6851	9.29193	12263
9.32895	0	9.32892	0	9.32893	171	9.32892	122	9.32893	24	9.32893	195	9.32892	3827	9.32892	0	9.32895	2048	9.32895	244
9.36597	1805	9.36593	0	9.36593	171	9.36592	268	9.36593	3560	9.36592	0	9.36593	3779	9.36592	17896	9.36593	24	9.36593	15652
9.40295	73	9.40295	0	9.40295	73	9.40293	14970	9.40295	0	9.40293	26113	9.40293	4340	9.40293	3170	9.40295	6144	9.40295	6705
9.43995	11703	9.43995	5047	9.43995	98	9.43993	9533	9.43995	22698	9.43993	8021	9.43995	24	9.43993	24	9.43995	0	9.43995	15798
9.47698	5145	9.47693	414	9.47697	24	9.47693	24	9.47697	195	9.47693	292	9.47695	195	9.47693	24	9.47695	0	9.47697	49
9.51397	366	9.51393	4534	9.51397	12678	9.51395	15409	9.51395	21723	9.51395	19919	9.51395	171	9.51395	9361	9.51397	7290	9.51397	5168
9.55098	7192	9.55095	9728	9.55097	14897	9.55097	122	9.55095	0	9.55095	0	9.55097	1780	9.55095	13336	9.55097	0	9.55098	6363
9.588	0	9.58797	122	9.58797	49	9.58795	9338	9.58797	7582	9.58797	8851	9.58798	0	9.58797	317	9.58798	171	9.58798	0
9.62498	9460	9.62497	2340	9.62498	658	9.62495	293	9.62497	219	9.62498	4097	9.62498	7193	9.62497	49	9.62498	1268	9.62498	7363
9.662	2828	9.66198	98	9.662	98	9.66198	0	9.66198	146	9.66198	17481	9.66198	195	9.66197	121	9.662	0	9.66198	14410
9.69902	0	9.69898	5974	9.699	10508	9.69897	7119	9.69898	22430	9.69897	1878	9.69898	8387	9.69898	1463	9.69898	4340	9.699	1169
9.73602	73	9.73598	8460	9.736	12093	9.73597	244	9.736	4437	9.73597	19968	9.736	244	9.73597	7436	9.736	195	9.736	27282
9.773	10459	9.773	98	9.773	1683	9.77298	24	9.773	0	9.773	10533	9.773	0	9.77298	122	9.773	11483	9.773	268
9.81002	0	9.81	5729	9.81	0	9.81	268	9.81	0	9.81	22650	9.81	0	9.81	0	9.81002	24	9.81002	1560
9.84702	24	9.84702	4900	9.847	3901	9.84698	49	9.847	2608	9.84698	9411	9.84702	73	9.847	317	9.84702	341	9.84702	0
9.88403	0	9.88403	23527	9.88402	122	9.884	2805	9.88402	18871	9.88402	11776	9.88402	0	9.88402	98	9.88402	4364	9.88403	7631
9.92105	16750	9.92102	29258	9.92103	14872	9.92102	47324	9.92103	17139	9.921	60416	9.92102	43325	9.92102	56198	9.92103	18456	9.92105	107055
9.95803	33792	9.95803	62586	9.95803	82407	9.95802	46323	9.95803	61878	9.95802	69047	9.95803	56856	9.958	60831	9.95803	69290	9.95805	109373
9.99505	6266	9.99502	27331	9.99503	39911	9.99502	88283	9.99503	47030	9.99503	73118	9.99503	60196	9.99502	31330	9.99505	15945	9.99505	81629
10.0321	0	10.032	34475	10.032	2950	10.032	122	10.0321	5022	10.032	268	10.0321	6680	10.032	11191	10.0321	707	10.0321	10338
10.0691	0	10.069	3925	10.069	0	10.069	366	10.0691	219	10.069	11143	10.069	24	10.069	0	10.069	0	10.069	219
10.1061	29574	10.106	0	10.106	0	10.106	0	10.106	292	10.106	8021	10.106	9630	10.106	317	10.1061	0	10.1061	6339
10.1431	0	10.1431	49	10.1431	0	10.1431	8168	10.1431	8509	10.1431	0	10.1431	244	10.1431	147	10.1431	2341	10.1431	9045
10.1801	2414	10.1801	10630	10.1801	24	10.18	11898	10.1801	98	10.18	2511	10.18	27306	10.18	10654	10.1801	0	10.1801	0
10.2171	73	10.2171	15238	10.2171	2218	10.2171	3462	10.2171	341	10.217	975	10.2171	0	10.217	317	10.2171	0	10.2171	3121
10.2541	171	10.2541	49	10.2541	0	10.2541	97	10.2541	48	10.2541	1438	10.2541	24966	10.2541	243	10.2541	219	10.2541	31695
10.2911	12507	10.2911	3389	10.2911	13020	10.2911	122	10.2911	49	10.2911	243	10.2911	219	10.2911	0	10.2911	146	10.2911	16530
10.3281	0	10.3281	0	10.3281	11288	10.3281	122	10.3281	48	10.3281	122	10.3281	122	10.3281	49	10.3281	0	10.3281	20822
10.3651	146	10.3651	2267	10.3651	0	10.3651	244	10.3651	195	10.3651	49	10.3651	0	10.3651	98	10.3651	10776	10.3651	98
10.4022	0	10.4021	146	10.4021	24	10.4021	0	10.4021	220	10.4021	219	10.4021	0	10.4021	10411	10.4021	24	10.4021	17774
10.4391	10654	10.4391	366	10.4391	146	10.4391	11386	10.4391	73	10.4391	146	10.4391	0	10.4391	49	10.4391	10825	10.4391	26381
10.4761	4900	10.4761	97	10.4761	4340	10.4761	0	10.4761	98	10.4761	1000	10.4761	0	10.4761	49	10.4761	366	10.4761	6802
10.5131	73	10.5131	5364	10.5131	49	10.5131	122	10.5131	13824	10.5131	73	10.5131	14555	10.5131	6559	10.5131	73	10.5131	7728
10.5501	0	10.5501	73	10.5501	317	10.5501	0	10.5501	219	10.5501	11191	10.5501	7094	10.5501	512	10.5501	10581	10.5501	28477
10.5871	439	10.5871	18432	10.5871	0	10.5871	2341	10.5871	171	10.5871	8802	10.5871	22381	10.5871	16262	10.5871	8021	10.5871	56663
10.6242	219	10.6241	5266	10.6241	12191	10.6241	1682	10.6241	0	10.6241	0	10.6241	15725	10.6241	4218	10.6241	98	10.6242	13068
10.6612	11459	10.6611	4535	10.6611	0	10.6611	219	10.6611	19140	10.6611	98	10.6611	22089	10.6611	4097	10.6611	292	10.6611	11580
10.6982	2194	10.6981	0	10.6982	147	10.6981	10313	10.6981	1877	10.6981	49	10.6981	15287	10.6981	5754	10.6981	20675	10.6982	22455
10.7352	6486	10.7351	15141	10.7352	0	10.7351	24405	10.7352	7948	10.7352	45104	10.7352	7948	10.7351	5096	10.7352	244	10.7352	13654
10.7722	30744	10.7722	75459	10.7722	51737	10.7722	27673	10.7722	141166	10.7721	215039	10.7722	92891	10.7721	58199	10.7722	56710	10.7722	194586
10.8092	44131	10.8091	242323	10.8092	261848	10.8092	224647	10.8092	174787	10.8091	196754	10.8092	190974	10.8092	164548	10.8092	116786	10.8092	407599
10.8462	7460	10.8462	106009	10.8462	118882	10.8462	120320	10.8462	104425	10.8462	113981	10.8462	138680	10.8462	85700	10.8462	74045	10.8462	118905
10.8832	37791	10.8832	18359	10.8832	13288	10.8832	29696	10.8832	0	10.8832	12556	10.8832	20479	10.8832	16018	10.8832	29550	10.8832	13897
10.9202	0	10.9202	11923	10.9202	1243	10.9202	13068	10.9202	0	10.9202	4925	10.9202	0	10.9202	707	10.9202	0	10.9202	8583
10.9572	220	10.9572	0	10.9572	20383	10.9572	49	10.9572	16749	10.9572	7022	10.9572	73	10.9572	49	10.9572	2170	10.9572	11873
10.9942	0	10.9942	0	10.9942	146	10.9942	5973	10.9942	122	10.9942	2780	10.9942	10801	10.9942	3145	10.9942	219	10.9942	8314
11.0312	6387	11.0312	24	11.0312	0	11.0312	0	11.0312	97	11.0312	24	11.0312	24	11.0312	97	11.0312	13507	11.0312	389
11.0682	1975	11.0682	341	11.0682	98	11.0682	6632	11.0682	0	11.0682	122	11.0682	2536	11.0682	13873	11.0682	7851	11.0682	7850
11.1052	756	11.1052	2975	11.1052	0	11.1052	6144	11.1052	8533	11.1052	0	11.1052	13946	11.1052	73	11.1052	0	11.1052	73
11.1422	0	11.1422	6266	11.1422	5827	11.1422	6851	11.1422	9996	11.1422	1780	11.1422	49	11.1422	0	11.1422	0	11.1422	6193
11.1792	98	11.1792	6924	11.1792	0	11.1792	5558	11.1792	2876	11.1792	219	11.1792	13386	11.1792	194	11.1792	171	11.1792	15384
11.2163	3291	11.2162	219	11.2163	73	11.2162	1975	11.2162	24	11.2162	28380	11.2162	49	11.2162	7387	11.2163	24	11.2163	14921
11.2533	6339	11.2532	146	11.2533	122	11.2532	98	11.2533	0	11.2532	13971	11.2533	16164	11.2532	4730	11.2532	0	11.2533	14653
11.2903	15433	11.2902	4510	11.2902	24	11.2902	415	11.2902	0	11.2902	561	11.2902	24	11.2902	146	11.2902	4608	11.2903	15482
11.3273	0	11.3272	11849	11.3272	24	11.3272	18067	11.3272	98	11.3272	122	11.3273	146	11.3272	5876	11.3272	0	11.3273	414
11.3643	0	11.3643	122	11.3643	73	11.3643	14873	11.3643	73	11.3643	24	11.3643	0	11.3642	0	11.3643	98	11.3643	12898
11.4013	1316	11.4012	0	11.4012	902	11.4012	97	11.4013	0	11.4012	48	11.4013	6827	11.4013	0	11.4013	7339	11.4013	4267
11.4383	195	11.4382	195	11.4383	5120	11.4382	146	11.4383	171	11.4382	122	11.4383	24	11.4382	0	11.4383	98	11.4383	146
11.4753	0	11.4753	0	11.4753	24	11.4753	0	11.4753	97	11.4753	9264	11.4753	0	11.4753	49	11.4753	146	11.4753	15482
11.5123	1414	11.5123	7631	11.5123	171	11.5123	3243	11.5123	73	11.5123	1024	11.5123	7826	11.5123	317	11.5123	0	11.5123	195
11.5493	15823	11.5493	15117	11.5493	0	11.5493	18407	11.5493	49	11.5493	24	11.5493	1585	11.5493	341	11.5493	244	11.5493	16506
11.5863	24	11.5863	49	11.5863	0	11.5863	28087	11.5863	24	11.5863	27867	11.5863	15116	11.5863	49	11.5863	73	11.5863	3462
11.6233	2292	11.6233	97	11.6233	73	11.6233	73	11.6233	0	11.6233	20723	11.6233	98	11.6233	5632	11.6233	24	11.6233	195
11.6603	3706	11.6603	537	11.6603	4072	11.6603	171	11.6603	16311	11.6603	195	11.6603	13019	11.6603	19846	11.6603	7412	11.6603	9216
11.6973	7754	11.6973	24	11.6973	0	11.6973	0	11.6973	49	11.6973	390	11.6973	731	11.6973	17969	11.6973	8606	11.6973	15311
11.7343	195	11.7343	73	11.7343	4047	11.7343	414	11.7343	292	11.7343	342	11.7343	98	11.7343	1243	11.7343	4900	11.7343	0
11.7713	0	11.7713	3462	11.7713	73	11.7713	2755	11.7713	17701	11.7713	317	11.7713	73	11.7713	1365	11.7713	12118	11.7713	20041
11.8083	4925	11.8083	73	11.8083	122	11.8083	0	11.8083	0	11.8083	0	11.8083	14238	11.8083	6412	11.8083	10557	11.8083	49
11.8454	3462	11.8453	0	11.8453	5169	11.8453	2413	11.8453	49	11.8453	5193	11.8453	171	11.8453	146	11.8453	342	11.8454	12313
11.8824	16847	11.8823	6827	11.8823	0	11.8823	2048	11.8823	2974	11.8823	7802	11.8823	1707	11.8823	4486	11.8823	0	11.8823	5559
11.9194	10898	11.9193	0	11.9193	12751	11.9193	98	11.9193	0	11.9193	3998	11.9193	195	11.9193	18627	11.9193	1048	11.9194	195
11.9564	195	11.9564	49	11.9564	72	11.9563	0	11.9563	0	11.9563	366	11.9564	97	11.9563	24	11.9564	0	11.9564	7679
11.9934	6461	11.9934	12654	11.9934	0	11.9933	3584	11.9934	0	11.9934	16165	11.9934	97	11.9934	0	11.9934	1439	11.9934	122
12.0304	487	12.0304	10776	12.0304	16189	12.0303	7704	12.0303	24	12.0303	122	12.0304	0	12.0303	98	12.0304	5803	12.0304	39716
12.0674	219	12.0674	12069	12.0674	49	12.0674	10265	12.0674	463	12.0674	11312	12.0674	317	12.0674	586	12.0674	610	12.0674	21480
12.1044	0	12.1044	0	12.1044	24	12.1044	560	12.1044	0	12.1044	12288	12.1044	0	12.1044	24	12.1044	0	12.1044	9728
12.1414	0	12.1414	49	12.1414	24	12.1414	292	12.1414	98	12.1413	49	12.1414	73	12.1414	122	12.1414	146	12.1414	4535
12.1784	21870	12.1784	0	12.1784	24	12.1784	14190	12.1784	1634	12.1784	49	12.1784	24	12.1784	3389	12.1784	0	12.1784	4291
12.2154	6534	12.2154	0	12.2154	2852	12.2154	10800	12.2154	8314	12.2154	12312	12.2154	24	12.2154	5193	12.2154	2218	12.2154	42813
12.2524	9875	12.2524	7265	12.2524	1195	12.2524	98	12.2524	5705	12.2524	6949	12.2524	219	12.2524	0	12.2524	9070	12.2524	11776
12.2894	0	12.2894	12020	12.2894	24	12.2894	951	12.2894	1390	12.2894	24	12.2894	98	12.2894	73	12.2894	6875	12.2894	3901
12.3264	17188	12.3264	0	12.3264	171	12.3264	49	12.3264	560	12.3264	35572	12.3264	10947	12.3264	24	12.3264	12971	12.3264	1072
12.3635	7826	12.3634	0	12.3634	3023	12.3634	2097	12.3634	3097	12.3634	0	12.3634	0	12.3634	49	12.3634	171	12.3634	1243
12.4004	0	12.4004	24	12.4004	13970	12.4004	2682	12.4004	6461	12.4004	10971	12.4004	122	12.4004	0	12.4004	463	12.4004	146
12.4375	38156	12.4374	5437	12.4374	22138	12.4374	171	12.4374	73	12.4374	10752	12.4374	1975	12.4374	0	12.4374	0	12.4375	12824
12.4745	3608	12.4744	878	12.4744	366	12.4744	24	12.4744	878	12.4744	122	12.4744	2853	12.4744	0	12.4744	3291	12.4745	37206
12.5115	146	12.5114	6924	12.5114	365	12.5114	146	12.5114	24	12.5114	244	12.5114	0	12.5114	5169	12.5114	98	12.5115	13726
12.5485	3559	12.5484	0	12.5484	244	12.5484	3341	12.5484	0	12.5484	7802	12.5485	268	12.5484	1731	12.5485	3925	12.5485	244
12.5855	366	12.5854	24	12.5855	365	12.5854	73	12.5854	122	12.5855	366	12.5855	6948	12.5854	0	12.5855	0	12.5855	3291
12.6225	0	12.6224	122	12.6224	24	12.6224	0	12.6225	24	12.6224	24	12.6225	756	12.6225	8118	12.6224	73	12.6225	4071
12.6595	3706	12.6595	49	12.6595	2876	12.6594	49	12.6594	2804	12.6594	8168	12.6595	195	12.6594	122	12.6595	707	12.6595	7363
12.6965	3706	12.6965	5607	12.6965	8143	12.6964	195	12.6965	24	12.6965	48	12.6965	0	12.6965	170	12.6965	24	12.6965	2755
12.7335	19870	12.7335	5534	12.7335	926	12.7334	0	12.7335	219	12.7335	5900	12.7335	122	12.7335	658	12.7335	6534	12.7335	50225
12.7705	49	12.7705	49	12.7705	98	12.7705	122	12.7705	219	12.7705	73	12.7705	609	12.7705	24	12.7705	292	12.7705	5657
12.8075	73	12.8075	2413	12.8075	0	12.8075	97	12.8075	0	12.8075	1243	12.8075	9460	12.8075	0	12.8075	24	12.8075	6997
12.8445	6948	12.8445	49	12.8445	98	12.8445	10093	12.8445	14848	12.8445	4315	12.8445	0	12.8445	0	12.8445	17603	12.8445	65951
12.8815	49	12.8815	36742	12.8815	19187	12.8815	9362	12.8815	9631	12.8815	9508	12.8815	28720	12.8815	0	12.8815	0	12.8815	49152
12.9185	341	12.9185	2341	12.9185	1658	12.9185	122	12.9185	0	12.9185	7534	12.9185	12605	12.9185	97	12.9185	438	12.9185	38669
12.9555	8289	12.9555	10435	12.9555	24	12.9555	73	12.9555	195	12.9555	414	12.9555	98	12.9555	49	12.9555	755	12.9555	24
12.9925	0	12.9925	49	12.9925	146	12.9925	14775	12.9925	97	12.9925	6729	12.9925	0	12.9925	98	12.9925	98	12.9925	26819
13.0296	2194	13.0295	0	13.0295	0	13.0295	0	13.0295	16409	13.0295	1706	13.0295	24	13.0295	97	13.0295	122	13.0295	9996
13.0666	24	13.0665	49	13.0665	2950	13.0665	0	13.0665	48	13.0665	4925	13.0665	2512	13.0665	12531	13.0665	8241	13.0665	15433
13.1036	927	13.1035	7851	13.1035	12264	13.1035	49	13.1035	10021	13.1035	0	13.1035	8119	13.1035	0	13.1035	195	13.1035	3975
13.1406	49664	13.1405	98	13.1405	24	13.1405	24	13.1405	3511	13.1405	73	13.1405	3974	13.1405	3730	13.1405	1634	13.1405	14165
13.1776	23747	13.1775	73	13.1776	24	13.1775	0	13.1776	6948	13.1775	2219	13.1776	24	13.1776	683	13.1776	0	13.1776	1292
13.2146	10411	13.2146	0	13.2146	13458	13.2145	17286	13.2146	3170	13.2146	121	13.2146	49	13.2146	24	13.2146	122	13.2146	11458
13.2516	0	13.2515	414	13.2515	122	13.2515	73	13.2516	414	13.2515	6632	13.2515	0	13.2515	5144	13.2515	0	13.2516	15238
13.2886	2097	13.2886	3096	13.2886	5145	13.2885	5315	13.2886	24	13.2885	10898	13.2886	10215	13.2886	0	13.2886	1414	13.2886	23844
13.3256	0	13.3256	6340	13.3256	2292	13.3256	73	13.3256	0	13.3256	341	13.3256	0	13.3256	0	13.3256	2779	13.3256	6144
13.3626	707	13.3626	49	13.3626	195	13.3626	122	13.3626	73	13.3626	5778	13.3626	0	13.3626	0	13.3626	13628	13.3626	5217
13.3996	244	13.3996	1219	13.3996	122	13.3996	9290	13.3996	24	13.3996	10874	13.3996	170	13.3996	73	13.3996	0	13.3996	19846
13.4366	585	13.4366	73	13.4366	73	13.4366	98	13.4366	2121	13.4366	3438	13.4366	0	13.4366	219	13.4366	1268	13.4366	10143
13.4736	4998	13.4736	73	13.4736	98	13.4736	49	13.4736	6705	13.4736	48	13.4736	0	13.4736	73	13.4736	0	13.4736	512
13.5106	122	13.5106	0	13.5106	73	13.5106	23601	13.5106	342	13.5106	24	13.5106	317	13.5106	317	13.5106	3632	13.5106	13166
13.5477	0	13.5476	24	13.5476	4535	13.5476	98	13.5476	292	13.5476	220	13.5476	1170	13.5476	73	13.5476	48	13.5476	21675
13.5847	0	13.5846	1926	13.5846	9192	13.5846	12118	13.5846	171	13.5846	97	13.5846	169	13.5846	24	13.5846	0	13.5846	10996
13.6216	19968	13.6216	0	13.6216	73	13.6216	9362	13.6216	4266	13.6216	3218	13.6216	1560	13.6216	999	13.6216	244	13.6216	171
13.6587	73	13.6586	0	13.6586	73	13.6586	2731	13.6586	24	13.6586	4145	13.6586	19700	13.6586	0	13.6586	11093	13.6587	49
13.6957	13872	13.6956	3584	13.6956	0	13.6956	98	13.6956	244	13.6956	49	13.6956	8826	13.6956	49	13.6957	98	13.6956	41325
13.7327	18310	13.7326	98	13.7326	7534	13.7326	0	13.7326	10217	13.7326	15775	13.7326	0	13.7326	8948	13.7326	6484	13.7326	45008
13.7697	20821	13.7697	98	13.7697	122	13.7696	41789	13.7697	5656	13.7696	3632	13.7697	0	13.7696	14287	13.7696	0	13.7697	30112
13.8067	25405	13.8067	1024	13.8067	19212	13.8067	97	13.8066	49	13.8066	98	13.8066	24	13.8066	4754	13.8067	5071	13.8067	10020
13.8437	6192	13.8436	7119	13.8436	0	13.8436	6047	13.8437	23284	13.8436	23064	13.8436	9143	13.8436	3511	13.8437	73	13.8437	18895
13.8807	2365	13.8806	8606	13.8806	5169	13.8806	0	13.8807	30037	13.8806	11434	13.8806	24	13.8806	4705	13.8806	780	13.8807	15628
13.9177	0	13.9177	414	13.9177	32012	13.9177	122	13.9177	0	13.9177	13385	13.9177	10605	13.9177	73	13.9177	98	13.9177	8533
13.9547	315	13.9547	122	13.9547	877	13.9547	0	13.9547	73	13.9546	3096	13.9547	24	13.9546	147	13.9547	0	13.9547	24
13.9917	0	13.9917	48	13.9917	146	13.9917	0	13.9917	24	13.9916	171	13.9917	0	13.9916	0	13.9917	805	13.9917	6705
14.0287	0	14.0287	0	14.0287	48	14.0287	24	14.0287	0	14.0287	49	14.0287	244	14.0287	195	14.0287	24	14.0287	11824
14.0657	9387	14.0657	0	14.0657	24	14.0657	13117	14.0657	610	14.0657	3902	14.0657	0	14.0657	0	14.0657	294	14.0657	10484
14.1027	98	14.1027	97	14.1027	0	14.1027	13702	14.1027	9168	14.1027	73	14.1027	16116	14.1027	244	14.1027	6778	14.1027	19334
14.1397	16554	14.1397	195	14.1397	24	14.1397	98	14.1397	2511	14.1397	438	14.1397	147	14.1397	0	14.1397	9874	14.1397	9290
14.1768	73	14.1767	4730	14.1767	5656	14.1767	49	14.1767	414	14.1767	195	14.1767	98	14.1767	0	14.1767	11508	14.1767	318
14.2137	30671	14.2137	18726	14.2137	171	14.2137	195	14.2137	8217	14.2137	12557	14.2137	16969	14.2137	122	14.2137	0	14.2137	11459
14.2507	5949	14.2507	20578	14.2507	147	14.2507	5607	14.2507	8363	14.2507	0	14.2507	18481	14.2507	73	14.2507	0	14.2507	3949
14.2878	10605	14.2877	0	14.2877	7363	14.2877	13361	14.2877	5656	14.2877	8704	14.2877	49	14.2877	24	14.2877	1780	14.2878	26038
14.3248	752832	14.3247	48713	14.3247	179517	14.3247	211093	14.3247	158037	14.3247	226720	14.3247	113763	14.3247	94355	14.3247	227427	14.3247	810641
14.3617	4642996	14.3617	1135970	14.3617	2412179	14.3617	2243787	14.3617	1149460	14.3617	2117498	14.3617	1462572	14.3617	1735090	14.3617	1873362	14.3617	4590739
14.3988	4687999	14.3987	1147119	14.3988	2191032	14.3987	2908488	14.3988	945043	14.3987	1603115	14.3987	1801449	14.3987	1479938	14.3988	1185236	14.3988	2489933
14.4358	930969	14.4357	228617	14.4358	267385	14.4357	387707	14.4358	110447	14.4357	174156	14.4357	306491	14.4357	229253	14.4358	179030	14.4358	239467
14.4728	135680	14.4727	65195	14.4728	62148	14.4727	27965	14.4727	70192	14.4727	20480	14.4727	24	14.4728	84968	14.4727	54346	14.4728	94087
14.5098	51296	14.5097	0	14.5098	58295	14.5097	33110	14.5098	28282	14.5098	4657	14.5098	33231	14.5098	28379	14.5098	36644	14.5098	67681
14.5468	42692	14.5468	12703	14.5468	244	14.5468	4364	14.5468	731	14.5468	32208	14.5468	24	14.5468	24185	14.5468	8606	14.5468	4657
14.5838	18846	14.5838	12605	14.5838	9654	14.5838	0	14.5838	13531	14.5837	30671	14.5838	585	14.5838	0	14.5838	0	14.5838	13458
14.6208	0	14.6208	9728	14.6208	8681	14.6208	11142	14.6208	24	14.6208	12556	14.6208	683	14.6208	4218	14.6208	24	14.6208	18237
14.6578	65829	14.6578	3291	14.6578	49	14.6578	73	14.6578	195	14.6578	293	14.6578	12947	14.6578	4146	14.6578	4779	14.6578	9240
14.6948	22699	14.6948	6290	14.6948	0	14.6948	24	14.6948	24	14.6948	7168	14.6948	15872	14.6948	16214	14.6948	37791	14.6948	3486
14.7318	0	14.7318	22309	14.7318	97	14.7318	98	14.7318	0	14.7318	121	14.7318	1780	14.7318	0	14.7318	24	14.7318	8656
14.7688	5047	14.7688	49	14.7688	4096	14.7688	14993	14.7688	4511	14.7688	2072	14.7688	24	14.7688	268	14.7688	756	14.7688	29232
14.8058	27770	14.8058	13507	14.8058	853	14.8058	14775	14.8058	8241	14.8058	8996	14.8058	4706	14.8058	22527	14.8058	0	14.8058	21797
14.8428	3828	14.8428	48	14.8428	22138	14.8428	24	14.8428	3341	14.8428	5461	14.8428	10557	14.8428	195	14.8428	147	14.8428	20211
14.8799	1146	14.8798	0	14.8798	122	14.8798	0	14.8798	73	14.8798	7265	14.8798	2219	14.8798	73	14.8798	16945	14.8798	10143
14.9169	16799	14.9168	6534	14.9168	633	14.9168	147	14.9168	0	14.9168	4486	14.9168	0	14.9168	7436	14.9168	13264	14.9168	7339
14.9538	2804	14.9538	97	14.9538	23966	14.9538	7071	14.9538	24210	14.9538	10947	14.9538	26892	14.9538	49	14.9538	24	14.9538	12216
14.9909	6242	14.9908	22967	14.9909	170	14.9908	49	14.9908	7071	14.9908	13215	14.9908	6900	14.9908	195	14.9909	0	14.9909	14482
15.0279	0	15.0278	0	15.0279	98	15.0278	97	15.0279	14361	15.0278	1438	15.0279	5316	15.0278	48	15.0279	195	15.0278	23089
15.0649	27722	15.0648	244	15.0648	171	15.0648	0	15.0649	0	15.0648	219	15.0648	11313	15.0648	73	15.0649	195	15.0649	19700
15.1019	9216	15.1018	3852	15.1018	317	15.1018	195	15.1018	2146	15.1018	15629	15.1019	3852	15.1018	0	15.1018	0	15.1018	6242
15.1389	73	15.1389	2682	15.1389	48	15.1388	170	15.1389	1682	15.1388	5851	15.1389	293	15.1389	2463	15.1389	122	15.1389	24
15.1759	9143	15.1759	24	15.1759	24	15.1758	2853	15.1759	24454	15.1758	98	15.1758	146	15.1758	7119	15.1759	244	15.1759	0
15.2129	16433	15.2129	49	15.2129	24	15.2128	5827	15.2129	707	15.2128	24	15.2129	269	15.2129	97	15.2129	707	15.2129	0
15.2499	15896	15.2499	27380	15.2499	49	15.2499	146	15.2499	0	15.2499	31208	15.2499	0	15.2499	6704	15.2499	73	15.2499	16481
15.2869	2597943	15.2869	166107	15.2869	49	15.2869	3876	15.2869	50322	15.2869	43227	15.2869	49	15.2869	49	15.2869	6706	15.2869	45739
15.3239	10795388	15.3239	1624812	15.3239	25111	15.3239	150432	15.3239	276433	15.3239	575434	15.3239	25917	15.3239	16725	15.3239	16945	15.3239	22211
15.361	5835582	15.3609	854837	15.3609	12752	15.3609	125709	15.3609	137775	15.3609	209239	15.3609	7217	15.3609	14970	15.3609	21699	15.3609	95281
15.398	745130	15.3979	145433	15.3979	24	15.3979	19235	15.3979	11849	15.3979	23333	15.3979	244	15.3979	4730	15.3979	1511	15.3979	122
15.4349	142653	15.4349	38009	15.4349	122	15.4349	73	15.4349	513	15.4349	10411	15.4349	16676	15.4349	98	15.4349	122	15.4349	14628
15.4719	68266	15.4719	16091	15.4719	6217	15.4719	5144	15.4719	0	15.4719	72	15.4719	97	15.4719	24	15.4719	97	15.4719	9314
15.5089	61316	15.5089	28429	15.5089	73	15.5089	4755	15.5089	220	15.5089	1292	15.5089	73	15.5089	73	15.5089	122	15.5089	5364
15.5459	41642	15.5459	23625	15.5459	122	15.5459	2950	15.5459	3170	15.5459	463	15.5459	244	15.5459	1731	15.5459	73	15.5459	9118
15.583	27355	15.5829	7436	15.5829	0	15.5829	5217	15.5829	28501	15.5829	13483	15.5829	4608	15.5829	219	15.5829	49	15.5829	3145
15.62	6387	15.6199	219	15.6199	2365	15.6199	3779	15.62	5705	15.6199	146	15.6199	7022	15.6199	48	15.6199	2414	15.62	12312
15.657	24	15.6569	122	15.6569	39107	15.6569	194	15.6569	439	15.6569	5656	15.6569	6291	15.6569	15652	15.657	49	15.6569	8070
15.694	26185	15.6939	0	15.6939	8534	15.6939	11678	15.6939	1438	15.6939	1682	15.6939	49	15.6939	1756	15.6939	4047	15.6939	6413
15.731	0	15.731	98	15.731	5998	15.731	7022	15.731	24	15.731	316	15.731	0	15.731	4218	15.731	0	15.731	4071
15.768	9923	15.768	5266	15.768	3218	15.768	0	15.768	10923	15.7679	341	15.768	19798	15.768	24	15.768	463	15.768	29282
15.805	7485	15.8049	0	15.805	30110	15.8049	561	15.805	1438	15.8049	2730	15.805	7022	15.8049	19772	15.805	5510	15.805	9435
15.842	9801	15.842	24	15.842	0	15.842	122	15.842	146	15.842	3950	15.842	3072	15.842	98	15.842	8070	15.842	32743
15.879	171	15.879	0	15.879	5851	15.879	73	15.879	10606	15.879	0	15.879	0	15.879	0	15.879	24	15.879	21066
15.916	0	15.916	220	15.916	49	15.916	10678	15.916	8606	15.9159	9143	15.916	24	15.916	171	15.916	73	15.916	16823
15.953	951	15.953	2341	15.953	7241	15.953	9484	15.953	24	15.953	877	15.953	49	15.953	1731	15.953	0	15.953	2219
15.99	0	15.99	1365	15.99	0	15.99	5095	15.99	536	15.99	19187	15.99	219	15.99	10655	15.99	24	15.99	20456
16.027	0	16.027	8143	16.027	98	16.027	0	16.027	0	16.027	8850	16.027	0	16.027	4608	16.027	0	16.027	9508
16.064	2097	16.064	19943	16.064	24	16.064	24	16.064	6240	16.064	13775	16.064	98	16.064	121	16.064	24	16.064	73
16.101	45493	16.101	2219	16.101	0	16.101	902	16.101	6071	16.101	8509	16.101	4803	16.101	171	16.101	98	16.101	12678
16.1381	25332	16.138	122	16.138	4876	16.138	73	16.138	73	16.138	8534	16.138	0	16.138	0	16.138	1585	16.138	17871
16.1751	2633	16.175	7509	16.175	1219	16.175	365	16.175	24	16.175	170	16.175	12921	16.175	16823	16.175	12629	16.175	10825
16.212	31525	16.212	122	16.212	0	16.212	3828	16.212	24	16.212	341	16.212	7778	16.212	2755	16.212	10655	16.212	8387
16.2491	97	16.249	4389	16.2491	8655	16.249	146	16.2491	0	16.249	16604	16.249	877	16.249	7656	16.2491	5071	16.2491	11629
16.2861	24	16.2861	6753	16.2861	73	16.286	0	16.2861	147	16.286	5046	16.286	195	16.286	0	16.2861	24	16.2861	14897
16.3231	171	16.323	8338	16.323	0	16.323	146	16.323	12459	16.323	122	16.3231	0	16.323	244	16.323	24	16.323	18286
16.3601	2755	16.3601	73	16.3601	293	16.3601	11386	16.3601	8752	16.3601	9459	16.3601	24186	16.3601	1585	16.3601	12679	16.3601	31111
16.3971	2267	16.3971	0	16.3971	195	16.3971	0	16.3971	49	16.3971	12507	16.3971	196	16.397	6046	16.3971	195	16.3971	49
16.4341	5583	16.434	0	16.4341	49	16.4341	3608	16.4341	171	16.4341	390	16.4341	2414	16.434	0	16.4341	926	16.4341	146
16.4711	11776	16.4711	73	16.4711	122	16.4711	195	16.4711	11215	16.4711	16530	16.4711	49	16.4711	146	16.4711	27380	16.4711	195
16.5081	43082	16.5081	4974	16.5081	4949	16.5081	219	16.5081	3779	16.5081	1121	16.5081	195	16.5081	6023	16.5081	0	16.5081	6217
16.5451	0	16.5451	8728	16.5451	9704	16.5451	0	16.5451	317	16.5451	10313	16.5451	49	16.5451	170	16.5451	0	16.5451	5389
16.5821	13507	16.5821	16019	16.5821	0	16.5821	1317	16.5821	0	16.5821	12775	16.5821	6534	16.5821	171	16.5821	9558	16.5821	13288
16.6191	341	16.6191	146	16.6191	24	16.6191	6705	16.6191	0	16.6191	16774	16.6191	21187	16.6191	6046	16.6191	1853	16.6191	14312
16.6561	24	16.6561	73	16.6561	0	16.6561	171	16.6561	17774	16.6561	0	16.6561	24	16.6561	16286	16.6561	293	16.6561	19724
16.6931	4389	16.6931	243	16.6931	3438	16.6931	147	16.6931	16848	16.6931	41521	16.6931	269	16.6931	11995	16.6931	49	16.6931	32329
16.7302	146	16.7301	73	16.7301	367	16.7301	18944	16.7301	8948	16.7301	488	16.7301	536	16.7301	73	16.7301	73	16.7301	16945
16.7672	11678	16.7671	146	16.7671	0	16.7671	5169	16.7671	731	16.7671	122	16.7671	24	16.7671	11386	16.7671	219	16.7671	24673
16.8041	31597	16.8041	3998	16.8041	5047	16.8041	122	16.8041	2341	16.8041	0	16.8041	49	16.8041	5022	16.8041	146	16.8041	7558
16.8412	0	16.8411	49	16.8411	3267	16.8411	220	16.8412	5803	16.8411	19846	16.8411	4218	16.8411	2853	16.8411	0	16.8411	512
16.8782	0	16.8781	170	16.8781	0	16.8781	2365	16.8782	0	16.8781	12897	16.8781	0	16.8781	8362	16.8781	0	16.8781	8070
16.9152	2584	16.9151	171	16.9151	4023	16.9151	12605	16.9151	244	16.9151	4876	16.9151	5925	16.9151	0	16.9151	0	16.9151	292
16.9522	0	16.9522	122	16.9522	49	16.9521	1146	16.9522	41132	16.9521	24	16.9522	1999	16.9521	49	16.9522	6704	16.9522	3316
16.9892	366	16.9891	3852	16.9891	0	16.9891	0	16.9892	11606	16.9891	24	16.9892	147	16.9891	6022	16.9891	4901	16.9892	19992
17.0262	49	17.0261	0	17.0262	1194	17.0262	171	17.0262	0	17.0261	196	17.0262	122	17.0261	7558	17.0261	2560	17.0262	37011
17.0632	43569	17.0632	3023	17.0632	195	17.0632	0	17.0632	512	17.0632	2951	17.0632	0	17.0632	49	17.0632	12873	17.0632	41861
17.1002	13581	17.1001	98	17.1002	0	17.1002	440	17.1002	9118	17.1001	27696	17.1002	122	17.1002	98	17.1002	8752	17.1002	15408
17.1372	73	17.1372	14458	17.1372	22845	17.1372	220	17.1372	24	17.1372	219	17.1372	73	17.1372	17457	17.1372	24	17.1372	9997
17.1742	0	17.1742	122	17.1742	511	17.1742	15019	17.1742	6412	17.1742	0	17.1742	0	17.1742	220	17.1742	12995	17.1742	11971
17.2112	171	17.2112	1438	17.2112	146	17.2112	5023	17.2112	49	17.2112	24	17.2112	73	17.2112	49	17.2112	268	17.2112	98
17.2482	23040	17.2482	49	17.2482	20382	17.2482	4534	17.2482	2170	17.2482	2926	17.2482	9997	17.2482	1512	17.2482	7193	17.2482	13824
17.2852	98	17.2852	2609	17.2852	147	17.2852	171	17.2852	3194	17.2852	146	17.2852	9898	17.2852	97	17.2852	97	17.2852	33988
17.3222	683	17.3222	5461	17.3222	0	17.3222	73	17.3222	4486	17.3222	4412	17.3222	31427	17.3222	0	17.3222	2731	17.3222	7973
17.3592	195	17.3592	9265	17.3592	219	17.3592	3413	17.3592	4681	17.3592	49	17.3592	2657	17.3592	171	17.3592	73	17.3592	10533
17.3962	0	17.3962	97	17.3962	122	17.3962	171	17.3962	8386	17.3962	195	17.3962	49	17.3962	5413	17.3962	122	17.3962	27478
17.4333	1341	17.4332	5096	17.4332	219	17.4332	98	17.4333	26404	17.4332	15238	17.4332	14043	17.4332	16993	17.4332	439	17.4333	27136
17.4702	20846	17.4702	12483	17.4702	10143	17.4702	0	17.4702	2877	17.4702	0	17.4702	0	17.4702	32744	17.4702	3340	17.4702	12238
17.5073	3048	17.5072	21089	17.5072	219	17.5072	3170	17.5073	195	17.5072	58173	17.5072	244	17.5072	268	17.5072	24	17.5072	15238
17.5443	0	17.5443	9411	17.5443	0	17.5442	341	17.5443	1487	17.5442	2657	17.5442	146	17.5442	6680	17.5442	97	17.5443	878
17.5813	7973	17.5812	24	17.5812	122	17.5812	0	17.5813	3998	17.5812	25406	17.5812	49	17.5812	195	17.5812	390	17.5812	12946
17.6183	9556	17.6182	15116	17.6183	268	17.6182	0	17.6183	4486	17.6182	220	17.6182	0	17.6182	17725	17.6183	146	17.6183	5144
17.6553	16871	17.6553	171	17.6553	8704	17.6553	3950	17.6553	1000	17.6552	24	17.6553	10898	17.6553	24	17.6553	16920	17.6553	17676
17.6923	11167	17.6922	0	17.6923	17262	17.6923	5169	17.6923	7387	17.6922	11630	17.6923	8338	17.6922	9752	17.6923	0	17.6923	1096
17.7293	35913	17.7292	14190	17.7293	4827	17.7293	269	17.7293	1803	17.7293	0	17.7293	3170	17.7292	7436	17.7293	9655	17.7293	16190
17.7663	3608	17.7663	7826	17.7663	49	17.7663	14312	17.7663	1219	17.7663	463	17.7663	220	17.7663	0	17.7663	146	17.7663	14873
17.8033	16409	17.8033	24	17.8033	171	17.8033	0	17.8033	13312	17.8033	10289	17.8033	13410	17.8033	8996	17.8033	24	17.8033	15652
17.8403	73	17.8403	0	17.8403	147	17.8403	171	17.8403	97	17.8403	17164	17.8403	22772	17.8403	0	17.8403	8241	17.8403	19822
17.8773	73	17.8773	0	17.8773	27380	17.8773	98	17.8773	0	17.8773	6754	17.8773	0	17.8773	146	17.8773	6071	17.8773	20724
17.9143	13726	17.9143	19017	17.9143	146	17.9143	73	17.9143	171	17.9143	6242	17.9143	49	17.9143	1146	17.9143	21894	17.9143	15701
17.9513	0	17.9513	8046	17.9513	10850	17.9513	219	17.9513	0	17.9513	1902	17.9513	24	17.9513	98	17.9513	3829	17.9513	1560
17.9883	0	17.9883	6339	17.9883	0	17.9883	8070	17.9883	98	17.9883	4754	17.9883	24	17.9883	0	17.9883	1634	17.9883	73
18.0254	220	18.0253	10094	18.0253	0	18.0253	4535	18.0254	683	18.0253	0	18.0253	49	18.0253	14774	18.0254	24649	18.0254	2609
18.0623	0	18.0623	8412	18.0623	24	18.0623	73	18.0623	6998	18.0623	9484	18.0623	3901	18.0623	73	18.0623	49	18.0623	13312
18.0993	2244	18.0993	23357	18.0993	24	18.0993	195	18.0993	14896	18.0993	20382	18.0993	0	18.0993	293	18.0993	2755	18.0993	17237
18.1364	11240	18.1363	10970	18.1364	13921	18.1363	7533	18.1364	0	18.1363	3462	18.1363	0	18.1363	12020	18.1364	98	18.1364	73
18.1734	2779	18.1733	0	18.1733	8509	18.1733	97	18.1734	0	18.1733	16433	18.1733	7193	18.1733	146	18.1733	1219	18.1733	19286
18.2104	4048	18.2104	8411	18.2104	5608	18.2103	10606	18.2104	24	18.2103	21626	18.2104	390	18.2103	49	18.2104	14019	18.2104	927
18.2474	23796	18.2474	707	18.2474	12727	18.2474	0	18.2474	195	18.2473	9167	18.2474	14751	18.2474	7510	18.2474	24	18.2474	32427
18.2844	634	18.2843	19115	18.2844	1000	18.2843	1097	18.2844	43933	18.2843	0	18.2843	1122	18.2843	6899	18.2844	2609	18.2844	16897
18.3214	0	18.3214	0	18.3214	244	18.3214	73	18.3214	10948	18.3214	14921	18.3214	73	18.3214	9021	18.3214	1340	18.3214	122
18.3584	48	18.3584	6120	18.3584	122	18.3584	0	18.3584	317	18.3584	7070	18.3584	73	18.3584	13873	18.3584	0	18.3584	146
18.3954	219	18.3954	14629	18.3954	2999	18.3954	73	18.3954	122	18.3954	122	18.3954	6144	18.3953	0	18.3954	4999	18.3954	170
18.4324	5364	18.4324	195	18.4324	1609	18.4324	5266	18.4324	8022	18.4324	5486	18.4324	24	18.4324	10166	18.4324	24	18.4324	804
18.4694	2462	18.4694	2194	18.4694	4462	18.4694	1292	18.4694	171	18.4694	3144	18.4694	146	18.4694	24	18.4694	24	18.4694	25844
18.5064	4169	18.5064	0	18.5064	0	18.5064	0	18.5064	49	18.5064	0	18.5064	73	18.5064	0	18.5064	437	18.5064	10484
18.5434	0	18.5434	171	18.5434	9996	18.5434	122	18.5434	0	18.5434	15019	18.5434	171	18.5434	317	18.5434	24	18.5434	3365
18.5804	0	18.5804	2291	18.5804	2291	18.5804	1243	18.5804	6754	18.5804	14385	18.5804	341	18.5804	23307	18.5804	0	18.5804	5242
18.6175	49	18.6174	2389	18.6174	30768	18.6174	12483	18.6174	7558	18.6174	7851	18.6174	438	18.6174	13897	18.6174	12726	18.6174	10996
18.6544	7436	18.6544	5754	18.6544	6852	18.6544	24	18.6544	5266	18.6544	609	18.6544	0	18.6544	829	18.6544	146	18.6544	48
18.6915	8119	18.6914	73	18.6914	171	18.6914	25526	18.6914	2364	18.6914	14750	18.6914	0	18.6914	0	18.6914	97	18.6914	6753
18.7285	18847	18.7284	73	18.7284	171	18.7284	0	18.7285	122	18.7284	14531	18.7284	11630	18.7284	5876	18.7284	0	18.7284	804
18.7655	2950	18.7654	1097	18.7654	49	18.7654	17847	18.7654	195	18.7654	292	18.7654	7290	18.7654	5632	18.7654	171	18.7654	15165
18.8025	3487	18.8024	2048	18.8025	0	18.8025	20310	18.8025	73	18.8024	73	18.8025	171	18.8024	6607	18.8025	3633	18.8025	6461
18.8395	17408	18.8395	45566	18.8395	146	18.8395	18163	18.8395	25941	18.8395	0	18.8395	0	18.8394	0	18.8395	146	18.8395	26112
18.8765	49	18.8764	6364	18.8764	365	18.8764	1950	18.8765	3267	18.8764	2560	18.8764	7119	18.8764	0	18.8765	7143	18.8765	415
18.9135	219087	18.9134	30525	18.9135	64146	18.9135	13678	18.9135	23845	18.9135	57394	18.9135	84383	18.9135	67683	18.9135	41399	18.9135	111250
18.9505	200292	18.9505	93572	18.9505	126559	18.9505	81870	18.9505	171399	18.9505	154870	18.9505	196362	18.9505	241784	18.9505	195950	18.9505	220137
18.9875	97354	18.9874	22064	18.9875	23259	18.9875	13800	18.9875	26721	18.9874	32280	18.9875	23820	18.9875	32647	18.9875	101692	18.9875	42349
19.0245	9728	19.0245	4974	19.0245	24503	19.0245	7704	19.0245	3145	19.0245	19407	19.0245	20577	19.0245	20724	19.0245	658	19.0245	11214
19.0615	0	19.0615	24	19.0615	5486	19.0615	97	19.0615	2999	19.0615	9339	19.0615	9337	19.0615	17773	19.0615	170	19.0615	243
19.0985	13995	19.0985	3535	19.0985	21626	19.0985	0	19.0985	317	19.0985	11239	19.0985	171	19.0985	1804	19.0985	73	19.0985	10972
19.1355	16067	19.1355	0	19.1355	1560	19.1355	366	19.1355	0	19.1355	10021	19.1355	0	19.1355	9680	19.1355	11264	19.1355	12945
19.1725	98	19.1725	3900	19.1725	14922	19.1725	3194	19.1725	0	19.1725	146	19.1725	49	19.1725	0	19.1725	49	19.1725	4926
19.2096	195	19.2095	536	19.2095	6753	19.2095	6681	19.2095	11630	19.2095	0	19.2095	73	19.2095	73	19.2095	12434	19.2095	30915
19.2465	3998	19.2465	29160	19.2465	7582	19.2465	49	19.2465	7485	19.2465	49	19.2465	16994	19.2465	73	19.2465	73	19.2465	11898
19.2836	8753	19.2835	146	19.2835	268	19.2835	7485	19.2836	10850	19.2835	3218	19.2835	0	19.2835	6778	19.2835	15921	19.2835	5145
19.3206	171	19.3205	16262	19.3205	0	19.3205	0	19.3206	8411	19.3205	267	19.3205	49	19.3205	2291	19.3205	658	19.3206	14653
19.3575	24	19.3575	24	19.3575	365	19.3575	97	19.3575	8850	19.3575	5632	19.3575	0	19.3575	0	19.3575	2926	19.3575	73
19.3946	1707	19.3945	6705	19.3946	0	19.3945	73	19.3946	170	19.3945	3998	19.3946	3584	19.3945	7289	19.3945	146	19.3946	4145
19.4316	171	19.4315	1316	19.4315	13555	19.4315	293	19.4316	0	19.4315	170	19.4315	1463	19.4315	122	19.4316	24	19.4316	25819
19.4686	30184	19.4685	4851	19.4686	1414	19.4685	8874	19.4686	10752	19.4685	976	19.4685	14555	19.4685	18944	19.4685	72	19.4686	2414
19.5056	4168	19.5055	73	19.5056	4023	19.5056	195	19.5056	0	19.5056	0	19.5056	122	19.5056	5022	19.5056	11045	19.5056	146
19.5426	12483	19.5426	171	19.5426	0	19.5426	171	19.5426	439	19.5425	3146	19.5425	171	19.5425	219	19.5426	23138	19.5426	464
19.5796	49	19.5795	5266	19.5796	122	19.5795	121	19.5796	49	19.5796	24	19.5796	0	19.5795	18262	19.5796	171	19.5796	6144
19.6166	37547	19.6166	0	19.6166	2633	19.6166	804	19.6166	5949	19.6166	2047	19.6166	0	19.6166	98	19.6166	73	19.6166	12215
19.6536	0	19.6536	244	19.6536	49	19.6536	0	19.6536	97	19.6536	488	19.6536	24	19.6536	98	19.6536	9045	19.6536	6095
19.6906	17384	19.6906	293	19.6906	17384	19.6906	24	19.6906	707	19.6906	244	19.6906	98	19.6906	0	19.6906	73	19.6906	7144
19.7276	4438	19.7276	366	19.7276	0	19.7276	1463	19.7276	317	19.7276	0	19.7276	12166	19.7276	170	19.7276	12409	19.7276	2389
19.7646	171	19.7646	13068	19.7646	2267	19.7646	73	19.7646	5290	19.7646	7192	19.7646	1219	19.7646	49	19.7646	10044	19.7646	12094
19.8016	3414	19.8016	3292	19.8016	24	19.8016	6071	19.8016	7533	19.8016	0	19.8016	19164	19.8016	342	19.8016	8801	19.8016	146
19.8386	122	19.8386	0	19.8386	0	19.8386	1999	19.8386	220	19.8386	7899	19.8386	49	19.8386	244	19.8386	244	19.8386	2585
19.8757	19578	19.8756	48	19.8756	0	19.8756	73	19.8756	13361	19.8756	0	19.8756	170	19.8756	8338	19.8756	24	19.8756	3706
19.9127	98	19.9126	3096	19.9126	6680	19.9126	23114	19.9126	24	19.9126	146	19.9126	9679	19.9126	73	19.9126	0	19.9126	30599
19.9497	171	19.9496	98	19.9496	0	19.9496	24	19.9497	415	19.9496	48176	19.9496	24	19.9496	0	19.9496	24	19.9496	73
19.9867	780	19.9866	5632	19.9866	19262	19.9866	170	19.9867	10288	19.9866	536	19.9867	195	19.9866	5144	19.9867	24	19.9867	9021
20.0237	170	20.0236	146	20.0236	4584	20.0236	0	20.0236	23381	20.0236	98	20.0236	1755	20.0236	7046	20.0236	11654	20.0236	5339
20.0607	0	20.0606	73	20.0606	195	20.0606	3852	20.0606	20797	20.0607	6704	20.0606	0	20.0606	196	20.0607	13580	20.0606	16432
20.0977	0	20.0977	1146	20.0977	0	20.0977	73	20.0977	4779	20.0977	145	20.0977	48	20.0976	1512	20.0977	6266	20.0977	73
20.1347	16628	20.1346	12459	20.1346	7071	20.1346	24	20.1347	2072	20.1347	6046	20.1347	146	20.1346	122	20.1347	24	20.1347	6923
20.1717	49	20.1717	3852	20.1717	268	20.1716	0	20.1717	170	20.1717	24	20.1716	2731	20.1716	15774	20.1717	12873	20.1717	19895
20.2087	7997	20.2087	1536	20.2087	0	20.2087	8289	20.2087	146	20.2087	13191	20.2087	3144	20.2086	1244	20.2087	20089	20.2087	1560
20.2457	0	20.2457	5218	20.2457	0	20.2456	0	20.2457	15554	20.2457	3462	20.2457	122	20.2457	17871	20.2457	24	20.2457	10630
20.2827	317	20.2827	24	20.2827	3852	20.2827	3315	20.2827	3877	20.2827	147	20.2827	1950	20.2827	0	20.2827	8411	20.2827	16067
20.3197	24	20.3197	267	20.3197	49	20.3197	49	20.3197	49	20.3197	18237	20.3197	35084	20.3197	97	20.3197	292	20.3197	171
20.3568	0	20.3567	0	20.3567	12337	20.3567	19188	20.3567	0	20.3567	11678	20.3567	219	20.3567	0	20.3567	121	20.3567	7119
20.3937	24	20.3937	17969	20.3937	98	20.3937	6217	20.3937	170	20.3937	5413	20.3937	171	20.3937	15140	20.3937	1024	20.3937	293
20.4307	6095	20.4307	4486	20.4307	3535	20.4307	0	20.4307	146	20.4307	0	20.4307	220	20.4307	9240	20.4307	488	20.4307	5193
20.4678	1950	20.4677	98	20.4677	73	20.4677	12947	20.4678	0	20.4677	17627	20.4677	24	20.4677	48	20.4677	513	20.4677	6338
20.5047	11484	20.5047	0	20.5047	5096	20.5047	220	20.5047	195	20.5047	10459	20.5047	8095	20.5047	9923	20.5047	171	20.5047	3145
20.5418	48	20.5417	24	20.5417	97	20.5417	73	20.5417	2121	20.5417	4267	20.5417	4778	20.5417	0	20.5417	5558	20.5417	35254
20.5788	2803	20.5787	390	20.5787	0	20.5787	73	20.5788	12288	20.5788	13507	20.5787	0	20.5787	10143	20.5787	3827	20.5787	20893
20.6158	4096	20.6157	9776	20.6157	171	20.6157	195	20.6157	171	20.6157	42568	20.6157	7046	20.6157	146	20.6157	2462	20.6157	2317
20.6528	73	20.6527	7241	20.6528	3682	20.6527	171	20.6528	342	20.6528	10119	20.6528	98	20.6527	73	20.6528	48	20.6528	11801
20.6898	11727	20.6898	24527	20.6897	9678	20.6898	6680	20.6898	13410	20.6898	4121	20.6898	24	20.6897	18066	20.6898	24	20.6898	28989
20.7268	146	20.7267	4170	20.7268	48	20.7267	49	20.7268	5609	20.7268	438	20.7267	0	20.7267	195	20.7268	49	20.7267	341
20.7638	6485	20.7638	0	20.7638	14580	20.7638	146	20.7638	1511	20.7638	22016	20.7638	98	20.7638	1439	20.7638	195	20.7638	12970
20.8008	293	20.8008	219	20.8008	24	20.8008	146	20.8008	25698	20.8008	7070	20.8008	13946	20.8008	609	20.8008	16628	20.8008	1658
20.8378	0	20.8378	0	20.8378	1194	20.8378	1415	20.8378	73	20.8378	98	20.8378	0	20.8377	366	20.8378	1073	20.8378	8972
20.8748	98	20.8748	14897	20.8748	5388	20.8748	219	20.8748	2975	20.8748	878	20.8748	28258	20.8748	317	20.8748	49	20.8748	6534
20.9118	16432	20.9118	244	20.9118	98	20.9118	4852	20.9118	73	20.9118	805	20.9118	8411	20.9118	97	20.9118	4316	20.9118	8509
20.9488	171	20.9488	195	20.9488	0	20.9488	4267	20.9488	21797	20.9488	27770	20.9488	1609	20.9487	13337	20.9488	17456	20.9488	707
20.9858	1731	20.9858	269	20.9858	24	20.9858	6509	20.9858	3706	20.9858	14726	20.9858	8850	20.9858	219	20.9858	49	20.9858	1121
21.0229	0	21.0228	49	21.0228	1560	21.0228	49	21.0228	13847	21.0228	1560	21.0228	19480	21.0228	1098	21.0228	20601	21.0228	5900
21.0599	19383	21.0598	8777	21.0598	98	21.0598	5925	21.0598	10825	21.0598	26331	21.0598	16018	21.0598	20334	21.0598	7607	21.0598	10606
21.0969	122	21.0968	1877	21.0968	268	21.0968	24	21.0968	20967	21.0968	317	21.0968	5607	21.0968	0	21.0968	122	21.0968	49
21.1339	2072	21.1338	12946	21.1338	0	21.1338	0	21.1338	13945	21.1338	17726	21.1338	2829	21.1338	73	21.1338	97	21.1338	6192
21.1709	5486	21.1708	2584	21.1708	951	21.1708	6875	21.1709	0	21.1708	1926	21.1708	292	21.1708	244	21.1708	4730	21.1708	6412
21.2079	13385	21.2078	0	21.2078	49	21.2078	12897	21.2079	220	21.2078	2535	21.2078	122	21.2078	26454	21.2078	15847	21.2078	6192
21.2449	11971	21.2448	8851	21.2448	3975	21.2448	0	21.2449	73	21.2449	31720	21.2448	146	21.2448	6583	21.2449	951	21.2449	10337
21.2819	0	21.2818	18042	21.2818	9948	21.2818	7387	21.2819	3048	21.2819	28380	21.2818	11459	21.2818	98	21.2819	9264	21.2819	24600
21.3189	1633	21.3188	195	21.3188	342	21.3188	7266	21.3189	366	21.3189	3121	21.3188	15555	21.3188	146	21.3189	585	21.3188	73
21.3559	10898	21.3559	25624	21.3559	17067	21.3558	145	21.3559	16944	21.3559	19163	21.3558	146	21.3558	4291	21.3559	10117	21.3559	4388
21.3929	390	21.3929	9605	21.3929	73	21.3929	2511	21.3929	4851	21.3929	122	21.3929	73	21.3928	7338	21.3929	2950	21.3929	4315
21.4299	292	21.4298	24	21.4298	73	21.4298	243	21.4299	25210	21.4299	3852	21.4299	268	21.4298	10239	21.4299	0	21.4299	292
21.4669	0	21.4669	16556	21.4669	245	21.4669	6046	21.4669	73	21.4669	7632	21.4669	5364	21.4669	7485	21.4669	146	21.4669	16579
21.5039	2682	21.5039	7460	21.5039	98	21.5039	73	21.5039	6632	21.5039	8802	21.5039	97	21.5039	11532	21.5039	0	21.5039	3755
21.5409	0	21.5409	0	21.5409	1390	21.5409	268	21.5409	24	21.5409	2072	21.5409	2731	21.5409	3901	21.5409	8850	21.5409	15433
21.5779	7144	21.5779	122	21.5779	15092	21.5779	7046	21.5779	10532	21.5779	243	21.5779	32865	21.5779	7460	21.5779	366	21.5779	14093
21.615	8533	21.6149	634	21.6149	268	21.6149	24	21.615	244	21.6149	610	21.6149	6949	21.6149	1073	21.6149	3925	21.6149	341
21.652	31231	21.6519	24	21.6519	7875	21.6519	8680	21.6519	2048	21.6519	29232	21.6519	171	21.6519	24	21.6519	15970	21.6519	11654
21.6889	318	21.6889	28405	21.6889	9241	21.6889	146	21.6889	537	21.6889	2902	21.6889	3975	21.6889	171	21.6889	0	21.6889	13847
21.726	3511	21.7259	12922	21.7259	15018	21.7259	1682	21.726	26843	21.7259	16311	21.7259	269	21.7259	5339	21.7259	17676	21.7259	9874
21.763	3559	21.7629	24	21.7629	1999	21.7629	487	21.7629	31330	21.7629	12239	21.7629	1195	21.7629	244	21.7629	9605	21.763	11629
21.8	13678	21.7999	195	21.7999	49	21.7999	1291	21.7999	7363	21.7999	5851	21.7999	146	21.7999	7144	21.7999	0	21.7999	15506
21.837	1585	21.8369	146	21.8369	0	21.8369	2267	21.837	244	21.837	5851	21.8369	49	21.8369	15896	21.837	7997	21.837	2755
21.874	49	21.8739	4535	21.8739	440	21.8739	15896	21.8739	2097	21.874	3730	21.8739	146	21.8739	8436	21.874	16847	21.8739	16018
21.911	73	21.9109	219	21.9109	0	21.9109	975	21.911	1536	21.911	0	21.9109	24	21.9109	5778	21.9109	23063	21.9109	20773
21.948	3705	21.9479	19943	21.948	49	21.948	3267	21.948	6925	21.948	219	21.9479	3048	21.9479	195	21.948	414	21.948	14335
21.985	98	21.9849	49	21.985	6363	21.9849	73	21.985	195	21.985	73	21.9849	73	21.9849	5339	21.985	0	21.985	4170
22.022	1804	22.0219	4169	22.022	463	22.022	317	22.022	5315	22.022	22163	22.0219	73	22.0219	20553	22.022	219	22.022	4096
22.059	6095	22.059	49	22.059	97	22.059	244	22.059	11313	22.059	268	22.059	244	22.059	4145	22.059	14385	22.059	48
22.096	0	22.0959	122	22.096	0	22.096	24234	22.096	7119	22.096	5705	22.096	536	22.0959	146	22.096	171	22.096	3779
22.133	196	22.133	0	22.133	6388	22.133	24	22.133	11410	22.133	11531	22.133	49	22.133	414	22.133	3413	22.133	6144
22.17	73	22.17	245	22.17	6632	22.17	11971	22.17	21431	22.17	36986	22.17	6120	22.17	12508	22.17	14458	22.17	5632
22.207	73	22.207	1585	22.207	9191	22.207	10264	22.207	1561	22.207	98	22.207	0	22.207	317	22.207	5778	22.207	24186
22.244	9460	22.244	951	22.244	10898	22.244	11313	22.244	12214	22.244	3195	22.244	6948	22.244	268	22.244	7047	22.244	39863
22.281	195	22.281	8923	22.281	3535	22.281	24	22.281	9045	22.281	439	22.281	683	22.281	3243	22.281	20236	22.281	34109
22.3181	20284	22.318	171	22.318	31938	22.318	268	22.318	0	22.318	47372	22.318	5413	22.318	4046	22.3181	4047	22.318	7705
22.355	171	22.355	8753	22.355	390	22.355	23917	22.355	15798	22.355	37107	22.355	48	22.355	17262	22.3551	8802	22.355	3779
22.392	463	22.392	73	22.392	7266	22.392	11825	22.392	11825	22.392	3974	22.392	6388	22.392	19554	22.3921	9704	22.392	9752
22.4291	195	22.429	73	22.429	4950	22.429	366	22.4291	7119	22.4291	5534	22.429	19163	22.429	4948	22.4291	6510	22.429	1828
22.4661	4877	22.466	18797	22.466	13556	22.466	97	22.4661	7509	22.4661	73	22.466	0	22.466	14556	22.4661	195	22.466	17433
22.5031	25575	22.503	366	22.503	52003	22.503	15482	22.503	7973	22.503	9923	22.503	5560	22.503	51468	22.5031	15017	22.503	9288
22.5401	98	22.5401	49	22.5401	11264	22.5401	21431	22.5401	12458	22.5401	7923	22.54	23211	22.54	146	22.5401	6706	22.5401	69901
22.5771	5242	22.577	1073	22.577	13214	22.577	4511	22.5771	146	22.5771	5023	22.577	29672	22.577	18725	22.5771	1926	22.577	31769
22.6141	39594	22.614	244	22.6141	25503	22.6141	3316	22.6141	14726	22.6141	24185	22.614	33427	22.614	26697	22.6141	2097	22.6141	20114
22.6511	463	22.6511	829	22.6511	3267	22.6511	317	22.6511	57076	22.6511	22504	22.6511	1292	22.6511	27355	22.6511	19016	22.6511	27526
22.6881	17871	22.6881	14532	22.6881	0	22.6881	8314	22.6881	23015	22.6881	13336	22.6881	12653	22.688	19432	22.6881	20041	22.6881	5632
22.7251	10873	22.7251	10118	22.7251	10971	22.7251	10094	22.7251	21065	22.7251	7022	22.7251	12873	22.7251	52883	22.7251	73	22.7251	121
22.7621	8510	22.7621	122	22.7621	35792	22.7621	44106	22.7621	34401	22.7621	80873	22.7621	9752	22.7621	14531	22.7621	73	22.7621	25137
22.7991	20797	22.7991	26380	22.7991	35279	22.7991	13385	22.7991	53661	22.7991	17554	22.7991	6557	22.7991	31183	22.7991	20333	22.7991	39156
22.8361	219	22.8361	8801	22.8361	26307	22.8361	6803	22.8361	40619	22.8361	10752	22.8361	4998	22.8361	1706	22.8361	19894	22.8361	15604
22.8731	32281	22.8731	13630	22.8731	44957	22.8731	8557	22.8731	23429	22.8731	34939	22.8731	19431	22.8731	439	22.8731	26843	22.8731	50420
22.9101	0	22.9101	19919	22.9101	45494	22.9101	121	22.9101	804	22.9101	54468	22.9101	20895	22.9101	22894	22.9101	10582	22.9101	46519
22.9471	24454	22.9471	4778	22.9471	9265	22.9471	2048	22.9471	24307	22.9471	33865	22.9471	29891	22.9471	30623	22.9471	29598	22.9471	54661
22.9841	11800	22.9841	12897	22.9841	438	22.9841	415	22.9841	41618	22.9841	26013	22.9841	25065	22.9841	122	22.9841	21431	22.9841	27819
23.0212	78068	23.0211	781	23.0211	8387	23.0211	10874	23.0211	16676	23.0211	5828	23.0211	7387	23.0211	12190	23.0212	23649	23.0211	59466
23.0582	3535	23.0581	18140	23.0581	17091	23.0581	4877	23.0581	35207	23.0581	26429	23.0581	23674	23.0581	10290	23.0582	13312	23.0581	58514
23.0952	29013	23.0951	2121	23.0951	44447	23.0951	24	23.0951	41642	23.0951	33426	23.0951	36011	23.0951	24624	23.0952	366	23.0951	34817
23.1322	8460	23.1321	0	23.1322	3876	23.1322	975	23.1322	17847	23.1322	50469	23.1321	12045	23.1321	5266	23.1322	31744	23.1322	40642
23.1692	28184	23.1691	18530	23.1691	14215	23.1691	6266	23.1692	40715	23.1692	74337	23.1691	0	23.1691	14239	23.1692	21894	23.1692	21601
23.2062	38424	23.2062	8752	23.2062	41375	23.2062	98	23.2062	1730	23.2062	55199	23.2062	391	23.2061	37790	23.2062	36499	23.2062	10557
23.2432	8777	23.2432	2779	23.2432	18286	23.2432	28794	23.2432	34305	23.2432	27672	23.2432	21870	23.2432	25209	23.2432	17506	23.2432	10776
23.2802	39350	23.2801	19993	23.2802	98	23.2802	9655	23.2802	18724	23.2802	26381	23.2802	20821	23.2801	8753	23.2802	19309	23.2802	37718
23.3172	28501	23.3172	24869	23.3172	28940	23.3172	24089	23.3172	21552	23.3172	10971	23.3172	21601	23.3172	24649	23.3172	21089	23.3172	31768
23.3542	15263	23.3542	54808	23.3542	6388	23.3542	18408	23.3542	4339	23.3542	17797	23.3542	10581	23.3542	17994	23.3542	36352	23.3542	40570
23.3912	30403	23.3912	11727	23.3912	22650	23.3912	6997	23.3912	54662	23.3912	5949	23.3912	24	23.3912	38962	23.3912	78627	23.3912	30256
23.4282	32889	23.4282	414	23.4282	20845	23.4282	16677	23.4282	26819	23.4282	29331	23.4282	2755	23.4282	38742	23.4282	13336	23.4282	20699
23.4652	20480	23.4652	7680	23.4652	10606	23.4652	38424	23.4652	21747	23.4652	52956	23.4652	9387	23.4652	35060	23.4652	25162	23.4652	58587
23.5023	17895	23.5022	4803	23.5022	19017	23.5022	5729	23.5022	46983	23.5022	59830	23.5022	27185	23.5022	21455	23.5022	36106	23.5022	22040
23.5392	9703	23.5392	13654	23.5392	878	23.5392	8241	23.5392	8753	23.5392	24918	23.5392	6509	23.5392	5583	23.5392	29768	23.5392	53077
23.5763	16481	23.5762	29939	23.5762	6437	23.5762	1829	23.5762	2486	23.5762	23773	23.5762	37326	23.5762	365	23.5763	27429	23.5762	13019
23.6133	2731	23.6132	11411	23.6132	38522	23.6132	5193	23.6132	13995	23.6132	49104	23.6132	39035	23.6132	17896	23.6133	341	23.6132	30134
23.6502	47397	23.6502	2097	23.6502	23137	23.6502	5925	23.6502	64365	23.6502	17920	23.6502	31450	23.6502	9703	23.6503	15726	23.6502	22089
23.6873	38424	23.6872	24528	23.6872	16384	23.6873	30378	23.6872	17530	23.6873	78482	23.6872	7339	23.6872	10532	23.6873	24844	23.6872	23527
23.7243	14824	23.7242	21235	23.7242	34181	23.7242	8606	23.7243	18115	23.7243	25135	23.7242	17846	23.7242	29013	23.7243	23261	23.7242	12118
23.7613	61759	23.7612	10263	23.7612	220	23.7612	26088	23.7613	22528	23.7613	43569	23.7612	39472	23.7612	53613	23.7613	414	23.7612	22577
23.7983	16701	23.7982	20235	23.7983	34597	23.7983	5169	23.7983	21187	23.7983	26991	23.7983	20674	23.7982	2316	23.7983	98	23.7983	27695
23.8353	30208	23.8353	3973	23.8353	10702	23.8353	18287	23.8353	55785	23.8353	33645	23.8353	20529	23.8352	8095	23.8353	31185	23.8353	24916
23.8723	14189	23.8722	17799	23.8722	25016	23.8723	10094	23.8723	26990	23.8723	30695	23.8722	11166	23.8722	11728	23.8723	6437	23.8723	31404
23.9093	15530	23.9093	31037	23.9093	14749	23.9093	20724	23.9093	2146	23.9093	42032	23.9093	21138	23.9093	18164	23.9093	17700	23.9093	28550
23.9463	44935	23.9463	2755	23.9463	12947	23.9463	7533	23.9463	34451	23.9463	29136	23.9463	98	23.9462	2511	23.9463	37036	23.9463	48641
23.9833	30671	23.9833	30013	23.9833	23284	23.9833	16628	23.9833	39033	23.9833	70216	23.9833	3925	23.9832	20334	23.9833	10167	23.9833	23649
24.0203	16116	24.0203	49055	24.0203	31378	24.0203	25625	24.0203	16895	24.0203	28843	24.0203	58538	24.0203	122	24.0203	38765	24.0203	12752
24.0573	8484	24.0573	9289	24.0573	23430	24.0573	340	24.0573	75606	24.0573	46057	24.0573	12434	24.0573	39520	24.0573	38132	24.0573	30014
24.0943	3535	24.0943	25674	24.0943	70560	24.0943	5851	24.0943	38717	24.0943	14603	24.0943	20822	24.0943	26209	24.0943	29256	24.0943	38791
24.1313	26891	24.1313	20578	24.1313	22284	24.1313	6338	24.1313	390	24.1313	60245	24.1313	12654	24.1313	6168	24.1313	6924	24.1313	31890
24.1684	28599	24.1683	27478	24.1683	28697	24.1683	561	24.1683	15872	24.1683	10338	24.1683	28063	24.1683	30061	24.1684	31768	24.1683	22626
24.2054	11484	24.2053	63025	24.2053	44982	24.2053	9802	24.2053	38058	24.2053	8874	24.2053	47835	24.2053	463	24.2054	8534	24.2053	46908
24.2424	18359	24.2423	22456	24.2423	48566	24.2423	415	24.2423	73	24.2423	33548	24.2423	12873	24.2423	24673	24.2424	44884	24.2423	37351
24.2794	9631	24.2793	27550	24.2793	11020	24.2793	27843	24.2794	50029	24.2794	27794	24.2793	7582	24.2793	18139	24.2794	3389	24.2793	49981
24.3164	21212	24.3163	20772	24.3163	20040	24.3163	47957	24.3164	21991	24.3164	36646	24.3163	17163	24.3163	7801	24.3164	8339	24.3163	29745
24.3534	6899	24.3533	3072	24.3533	38718	24.3533	23090	24.3534	21138	24.3533	51516	24.3533	26600	24.3533	10729	24.3534	2634	24.3533	12654
24.3904	21041	24.3903	3218	24.3903	19578	24.3904	17115	24.3904	15360	24.3904	32378	24.3903	12751	24.3903	21431	24.3904	66730	24.3904	35840
24.4274	6778	24.4273	24162	24.4273	8167	24.4273	35085	24.4274	38132	24.4274	19359	24.4273	28428	24.4273	9850	24.4274	15432	24.4274	25624
24.4644	62074	24.4643	26502	24.4643	33915	24.4644	28453	24.4644	20089	24.4644	27160	24.4643	23114	24.4643	7461	24.4644	9460	24.4644	36205
24.5014	37668	24.5013	7266	24.5014	49493	24.5014	9239	24.5014	41569	24.5014	29331	24.5014	25917	24.5013	19358	24.5014	12239	24.5014	43471
24.5384	11947	24.5383	3682	24.5383	3949	24.5384	15092	24.5384	27282	24.5384	22649	24.5384	5046	24.5384	11800	24.5384	12312	24.5384	26258
24.5754	25649	24.5753	21969	24.5754	14214	24.5754	18382	24.5754	10386	24.5754	65513	24.5754	29062	24.5753	20407	24.5754	9776	24.5754	8265
24.6124	2877	24.6124	43789	24.6124	9119	24.6124	6850	24.6124	33279	24.6124	1438	24.6124	3584	24.6124	32207	24.6124	5608	24.6124	20431
24.6494	33232	24.6494	29695	24.6494	25965	24.6494	26136	24.6494	41424	24.6494	24820	24.6494	72777	24.6493	24379	24.6494	19699	24.6494	42569
24.6864	19773	24.6864	7022	24.6864	12823	24.6864	42348	24.6864	25209	24.6864	17895	24.6864	17382	24.6864	4730	24.6864	29988	24.6864	33280
24.7234	18772	24.7234	9484	24.7234	15092	24.7234	19627	24.7234	16360	24.7234	25575	24.7234	13946	24.7234	10971	24.7234	31233	24.7234	24381
24.7604	28941	24.7604	10605	24.7604	17530	24.7604	3365	24.7604	32379	24.7605	14019	24.7604	5364	24.7604	26429	24.7604	37230	24.7604	43520
24.7974	26478	24.7974	6606	24.7974	3827	24.7974	41033	24.7974	100768	24.7974	82701	24.7974	7436	24.7974	17188	24.7974	38447	24.7974	37423
24.8344	64171	24.8344	58586	24.8344	33719	24.8344	584	24.8344	17578	24.8344	17384	24.8344	25161	24.8344	17897	24.8344	31182	24.8344	60880
24.8715	20821	24.8714	20431	24.8714	27307	24.8714	19115	24.8714	21943	24.8715	37449	24.8714	9264	24.8714	23820	24.8715	21967	24.8714	35303
24.9084	21284	24.9084	48226	24.9084	21846	24.9084	21187	24.9084	220	24.9085	28158	24.9084	19529	24.9084	19358	24.9085	342	24.9084	10046
24.9455	35474	24.9454	26672	24.9454	5852	24.9454	19943	24.9454	11654	24.9454	22407	24.9454	46055	24.9454	28989	24.9455	12533	24.9454	51004
24.9825	14092	24.9824	20578	24.9824	23552	24.9824	44786	24.9825	35718	24.9825	12337	24.9825	12435	24.9824	5291	24.9825	13043	24.9824	38887
25.0195	18920	25.0194	1902	25.0194	7313	25.0194	6656	25.0195	18919	25.0195	25966	25.0194	19358	25.0194	39400	25.0195	16092	25.0194	12556
25.0565	14677	25.0564	12751	25.0564	48568	25.0564	31500	25.0564	12457	25.0565	30794	25.0564	5046	25.0564	18212	25.0565	46348	25.0564	49444
25.0935	36863	25.0934	0	25.0935	31330	25.0935	20237	25.0935	10532	25.0935	17677	25.0935	24380	25.0934	44275	25.0935	40302	25.0935	34913
25.1305	33475	25.1305	37132	25.1304	9192	25.1305	23161	25.1305	20261	25.1305	42423	25.1305	23212	25.1304	171	25.1305	49786	25.1304	45080
25.1675	25698	25.1675	33402	25.1674	40569	25.1675	4291	25.1675	82433	25.1675	44277	25.1675	5704	25.1674	52126	25.1675	25381	25.1675	43203
25.2045	40717	25.2045	21894	25.2045	26551	25.2045	29501	25.2045	37619	25.2045	78921	25.2045	43715	25.2045	25795	25.2045	21528	25.2045	49735
25.2415	9801	25.2415	31085	25.2415	34743	25.2415	17944	25.2415	9752	25.2415	34815	25.2415	60805	25.2414	21820	25.2415	18823	25.2415	16432
25.2785	54931	25.2785	15677	25.2785	40887	25.2785	24088	25.2785	21383	25.2785	41765	25.2785	1999	25.2785	43372	25.2785	23016	25.2785	77701
25.3155	25648	25.3155	13116	25.3155	14409	25.3155	20309	25.3155	11605	25.3155	24162	25.3155	5047	25.3155	3559	25.3155	6168	25.3155	9801
25.3525	13824	25.3525	17334	25.3525	12435	25.3525	23308	25.3525	10703	25.3525	13092	25.3525	17092	25.3525	31086	25.3525	56490	25.3525	61951
25.3895	25259	25.3895	15507	25.3895	33061	25.3895	1122	25.3895	8631	25.3895	38327	25.3895	31038	25.3895	23479	25.3896	46591	25.3895	28160
25.4265	42423	25.4265	38838	25.4265	14068	25.4265	317	25.4265	11605	25.4265	24284	25.4265	11288	25.4265	52054	25.4265	35645	25.4265	54956
25.4636	34280	25.4635	10435	25.4635	10532	25.4635	48981	25.4635	41253	25.4636	105373	25.4635	47007	25.4635	8728	25.4636	55222	25.4635	30159
25.5005	10314	25.5005	8729	25.5005	43251	25.5005	79530	25.5005	43348	25.5006	56394	25.5005	42203	25.5005	14336	25.5006	5509	25.5005	26868
25.5376	57734	25.5375	22137	25.5375	26648	25.5375	47030	25.5375	23820	25.5375	57174	25.5375	219	25.5375	83212	25.5376	36644	25.5375	29891
25.5746	12458	25.5745	38522	25.5745	32281	25.5745	8558	25.5746	36499	25.5746	57416	25.5745	6754	25.5745	27404	25.5746	26136	25.5745	28721
25.6116	6168	25.6115	2121	25.6115	21285	25.6115	146	25.6115	5680	25.6116	57881	25.6115	42619	25.6115	73949	25.6116	46493	25.6115	31720
25.6486	6509	25.6485	9777	25.6486	15654	25.6486	24529	25.6486	23162	25.6486	80577	25.6486	20675	25.6485	51177	25.6486	43251	25.6485	23822
25.6856	122	25.6856	25601	25.6856	35962	25.6856	56076	25.6856	4290	25.6856	16531	25.6855	11288	25.6855	0	25.6856	14238	25.6856	24382
25.7226	32963	25.7225	34206	25.7225	52224	25.7225	22893	25.7226	25064	25.7226	36986	25.7225	19822	25.7225	21503	25.7226	55711	25.7225	24820
25.7596	49493	25.7596	49250	25.7596	46422	25.7596	36475	25.7596	71192	25.7596	71072	25.7596	7022	25.7596	11849	25.7596	49908	25.7596	37035
25.7966	26283	25.7966	48397	25.7966	48957	25.7966	53127	25.7966	44689	25.7966	10386	25.7966	5949	25.7966	54686	25.7966	42813	25.7966	33499
25.8336	25990	25.8335	43252	25.8336	24478	25.8336	27039	25.8336	10849	25.8336	63757	25.8336	51370	25.8336	76387	25.8336	21480	25.8336	40399
25.8706	28600	25.8706	48274	25.8706	11338	25.8706	18628	25.8706	17505	25.8706	14604	25.8706	0	25.8706	33279	25.8706	35717	25.8706	42788
25.9076	25966	25.9076	50226	25.9076	42130	25.9076	15019	25.9076	30524	25.9076	19870	25.9076	20188	25.9076	23795	25.9076	31086	25.9076	10165
25.9446	12556	25.9446	14190	25.9446	18163	25.9446	16603	25.9446	51005	25.9446	25649	25.9446	35255	25.9446	19530	25.9446	29477	25.9446	24089
25.9816	12653	25.9816	15506	25.9816	21893	25.9816	24016	25.9816	21577	25.9816	30574	25.9816	18846	25.9816	30964	25.9816	27502	25.9816	54467
26.0187	31524	26.0186	46616	26.0186	8704	26.0186	22748	26.0186	64024	26.0186	104932	26.0186	30209	26.0186	21333	26.0187	32207	26.0186	43472
26.0557	27625	26.0556	5413	26.0556	33816	26.0556	18992	26.0556	86576	26.0556	28013	26.0556	33866	26.0556	71999	26.0557	28356	26.0556	24014
26.0926	33207	26.0926	83505	26.0926	63634	26.0926	27989	26.0926	64097	26.0926	52834	26.0926	52981	26.0926	32988	26.0927	36182	26.0926	45520
26.1297	20674	26.1296	17627	26.1296	64927	26.1296	16579	26.1296	36841	26.1297	27428	26.1296	22431	26.1296	48443	26.1297	53882	26.1296	40155
26.1667	61952	26.1666	20870	26.1666	48323	26.1666	22382	26.1667	42082	26.1667	100644	26.1666	42471	26.1666	28281	26.1667	27769	26.1666	55516
26.2037	44983	26.2036	48737	26.2036	32256	26.2036	23382	26.2036	104058	26.2037	73117	26.2036	37084	26.2036	47469	26.2037	9679	26.2036	12775
26.2407	34864	26.2406	35693	26.2406	33328	26.2406	31914	26.2406	51785	26.2407	28355	26.2407	39522	26.2406	77167	26.2407	24844	26.2407	19431
26.2777	44617	26.2776	46614	26.2777	48640	26.2777	27282	26.2777	25405	26.2777	66365	26.2776	53980	26.2776	41740	26.2777	54882	26.2777	26818
26.3147	9679	26.3146	54468	26.3146	45935	26.3147	4144	26.3146	43495	26.3147	43715	26.3146	12287	26.3146	16384	26.3147	48348	26.3147	31914
26.3517	17993	26.3517	34694	26.3517	39107	26.3517	29306	26.3517	30745	26.3517	28208	26.3517	23186	26.3516	8777	26.3517	57246	26.3517	67900
26.3887	41692	26.3887	13873	26.3887	53785	26.3887	42569	26.3887	19213	26.3887	69070	26.3887	44178	26.3886	58757	26.3887	23209	26.3887	75118
26.4257	37498	26.4257	24575	26.4257	17995	26.4257	59416	26.4257	84212	26.4257	49591	26.4256	9971	26.4256	25868	26.4257	38279	26.4257	49250
26.4627	41009	26.4627	85090	26.4627	22188	26.4627	28477	26.4627	24941	26.4627	53323	26.4627	8874	26.4627	14531	26.4627	9070	26.4627	32718
26.4997	7534	26.4997	72901	26.4997	51443	26.4997	47471	26.4997	52810	26.4997	29355	26.4997	38913	26.4997	47031	26.4997	46274	26.4997	25015
26.5367	51785	26.5367	78557	26.5367	20284	26.5367	20699	26.5367	60684	26.5367	72290	26.5367	63561	26.5366	52883	26.5367	28330	26.5367	59099
26.5737	23967	26.5737	57686	26.5737	19944	26.5737	38984	26.5737	28160	26.5737	29111	26.5737	76873	26.5737	19285	26.5737	28550	26.5737	62293
26.6107	47591	26.6107	16041	26.6107	55588	26.6107	6680	26.6107	32353	26.6107	23454	26.6107	9337	26.6107	100061	26.6108	31426	26.6107	47689
26.6477	80068	26.6477	45373	26.6477	59342	26.6477	109958	26.6477	41325	26.6477	54078	26.6477	28086	26.6477	45739	26.6478	12702	26.6477	54394
26.6847	37741	26.6847	52372	26.6847	73410	26.6847	46104	26.6847	121320	26.6847	74826	26.6847	46859	26.6847	65439	26.6847	62244	26.6847	19699
26.7218	21259	26.7217	38813	26.7217	43569	26.7217	11289	26.7217	58368	26.7217	43765	26.7217	36206	26.7217	26575	26.7218	18383	26.7217	51712
26.7588	17530	26.7587	57855	26.7587	59684	26.7587	31890	26.7587	28429	26.7587	94255	26.7587	19748	26.7587	41203	26.7588	40009	26.7587	45493
26.7958	60172	26.7957	33791	26.7957	85260	26.7957	23577	26.7957	23065	26.7957	51565	26.7957	49664	26.7957	30475	26.7958	9337	26.7957	82408
26.8328	49079	26.8327	37546	26.8327	43446	26.8327	21748	26.8328	33231	26.8328	49152	26.8327	39594	26.8327	96646	26.8328	25381	26.8328	40522
26.8698	66244	26.8697	19652	26.8697	38181	26.8697	15556	26.8698	57442	26.8698	38618	26.8697	35791	26.8697	55931	26.8698	40423	26.8697	67976
26.9068	29135	26.9067	43545	26.9067	47275	26.9067	65707	26.9068	49907	26.9068	33815	26.9067	24210	26.9067	53566	26.9068	10753	26.9067	125440
26.9438	49396	26.9438	26600	26.9438	73484	26.9437	78140	26.9438	37937	26.9438	49420	26.9437	69023	26.9437	24137	26.9438	88113	26.9438	74704
26.9808	29306	26.9807	29378	26.9808	78336	26.9807	45251	26.9808	14775	26.9808	51347	26.9807	17726	26.9807	45470	26.9808	81116	26.9808	50177
27.0178	9873	27.0178	33280	27.0177	17238	27.0177	44471	27.0178	119467	27.0178	72678	27.0177	57757	27.0177	25722	27.0178	43836	27.0178	61245
27.0548	13214	27.0548	23600	27.0548	62440	27.0548	52760	27.0548	79652	27.0548	38546	27.0548	52883	27.0547	44300	27.0548	58733	27.0548	96231
27.0918	53200	27.0918	49079	27.0918	95987	27.0918	16360	27.0918	46249	27.0918	75384	27.0918	5364	27.0917	11874	27.0918	74092	27.0918	30794
27.1288	58271	27.1288	20919	27.1288	26185	27.1288	41739	27.1288	30087	27.1288	44251	27.1288	75315	27.1288	15798	27.1288	38180	27.1288	88478
27.1658	144528	27.1658	61928	27.1658	65390	27.1658	37985	27.1658	70022	27.1658	114759	27.1658	36986	27.1658	22649	27.1658	57906	27.1658	76557
27.2028	32888	27.2028	48030	27.2028	20602	27.2028	69632	27.2028	101327	27.2028	33792	27.2028	33182	27.2027	58465	27.2028	93671	27.2028	94282
27.2398	46226	27.2398	41033	27.2398	29988	27.2398	14141	27.2398	66608	27.2398	59709	27.2398	37083	27.2398	19748	27.2398	76458	27.2398	122611
27.2768	50858	27.2768	48615	27.2768	41422	27.2768	50639	27.2768	39423	27.2768	73630	27.2768	20895	27.2768	16676	27.2768	34670	27.2768	74436
27.3139	38279	27.3138	52785	27.3138	44128	27.3138	58757	27.3138	55370	27.3138	71533	27.3138	37425	27.3138	49835	27.3139	48496	27.3138	78066
27.3508	36570	27.3508	16848	27.3508	85259	27.3508	86211	27.3508	55833	27.3508	72020	27.3508	134635	27.3508	35718	27.3508	69680	27.3508	108372
27.3878	79384	27.3878	44299	27.3878	39230	27.3878	50909	27.3878	102303	27.3878	109691	27.3878	78311	27.3878	71875	27.3878	43252	27.3878	82384
27.4249	59026	27.4248	30963	27.4248	23333	27.4248	61221	27.4248	95133	27.4249	92548	27.4248	35303	27.4248	5658	27.4249	47397	27.4248	97450
27.4619	65293	27.4618	46982	27.4618	59391	27.4618	44667	27.4618	67218	27.4618	96354	27.4618	62439	27.4618	34036	27.4619	49932	27.4618	62319
27.4989	69461	27.4988	33719	27.4988	47104	27.4988	50639	27.4988	78825	27.4988	60391	27.4988	54077	27.4988	55004	27.4989	45128	27.4988	71461
27.5359	34427	27.5358	30110	27.5358	64926	27.5359	58661	27.5359	68851	27.5359	58880	27.5358	84455	27.5358	82383	27.5359	63633	27.5359	42398
27.5729	13702	27.5728	62294	27.5728	40082	27.5728	49714	27.5728	69364	27.5729	85991	27.5728	53808	27.5728	84238	27.5729	73483	27.5729	87259
27.6099	37084	27.6098	41251	27.6098	7608	27.6098	23917	27.6098	61587	27.6099	44934	27.6099	36084	27.6098	85237	27.6099	46153	27.6099	105398
27.6469	20798	27.6469	58490	27.6469	50761	27.6469	70948	27.6469	112809	27.6469	68391	27.6469	30525	27.6468	92258	27.6469	36912	27.6469	81065
27.6839	60245	27.6839	43788	27.6838	22333	27.6839	40180	27.6839	138411	27.6839	85919	27.6839	62807	27.6838	54149	27.6839	106057	27.6839	90722
27.7209	86406	27.7209	66731	27.7209	60659	27.7209	72556	27.7209	53270	27.7209	54832	27.7208	105959	27.7208	70777	27.7209	85723	27.7209	107448
27.7579	53248	27.7579	45079	27.7579	62026	27.7579	18359	27.7579	69414	27.7579	69144	27.7579	70801	27.7579	54125	27.7579	71167	27.7579	139995
27.7949	35719	27.7949	40886	27.7949	67731	27.7949	47786	27.7949	96256	27.7949	46616	27.7949	127952	27.7949	38229	27.7949	34084	27.7949	122782
27.8319	70509	27.8319	102133	27.8319	89625	27.8319	45421	27.8319	150360	27.8319	86870	27.8319	106007	27.8319	66025	27.8319	89867	27.8319	55954
27.8689	34498	27.8689	107325	27.8689	67608	27.8689	29331	27.8689	23966	27.8689	96085	27.8689	41033	27.8689	79458	27.8689	69218	27.8689	106009
27.906	40154	27.9059	71510	27.9059	60586	27.9059	15360	27.9059	64731	27.9059	36644	27.9059	118566	27.9059	66683	27.906	83798	27.9059	81067
27.9429	53858	27.9429	36596	27.9429	70559	27.9429	63245	27.9429	129147	27.9429	88308	27.9429	87235	27.9429	45885	27.9429	76265	27.9429	102937
27.98	67559	27.9799	166523	27.9799	84383	27.9799	72631	27.9799	71706	27.9799	104031	27.9799	43202	27.9799	84163	27.98	74925	27.9799	68485
28.017	79457	28.0169	29306	28.0169	36376	28.0169	102498	28.017	24405	28.0169	64051	28.0169	74585	28.0169	85283	28.017	76020	28.0169	133510
28.054	20772	28.0539	50907	28.0539	61684	28.0539	67876	28.0539	95963	28.0539	91624	28.0539	98425	28.0539	46811	28.054	80384	28.0539	71606
28.091	29891	28.0909	32962	28.0909	45300	28.0909	65510	28.091	82799	28.091	108934	28.0909	52737	28.0909	71118	28.091	61121	28.0909	101180
28.128	24528	28.128	32135	28.1279	104740	28.1279	74387	28.128	55321	28.128	123488	28.1279	33135	28.1279	98670	28.128	77141	28.128	84113
28.165	54198	28.1649	96012	28.1649	30743	28.1649	57222	28.165	72485	28.165	66706	28.1649	80627	28.1649	65659	28.165	60586	28.165	113323
28.202	65242	28.2019	72485	28.202	71412	28.202	111835	28.202	97695	28.202	52492	28.202	28306	28.2019	92502	28.202	38084	28.202	68120
28.239	47909	28.239	74338	28.2389	63464	28.239	47713	28.239	60124	28.239	32938	28.239	9386	28.239	79311	28.239	80043	28.239	122149
28.276	76848	28.276	85380	28.2759	61927	28.276	34498	28.276	98987	28.276	76800	28.2759	40398	28.2759	86577	28.276	65293	28.276	66268
28.313	47520	28.313	47251	28.313	48105	28.313	62439	28.313	80163	28.313	45349	28.313	56710	28.3129	90112	28.313	50614	28.313	111299
28.35	27599	28.35	69242	28.35	86748	28.35	119248	28.35	77433	28.35	83041	28.35	95401	28.35	32355	28.35	104034	28.35	60125
28.387	30233	28.387	42618	28.387	18846	28.387	44714	28.387	107348	28.387	38621	28.387	32452	28.3869	93988	28.387	83236	28.387	154013
28.424	57979	28.424	68244	28.424	103301	28.424	20310	28.424	90356	28.424	152650	28.424	110131	28.424	39302	28.424	88284	28.424	115566
28.4611	67315	28.461	102693	28.461	75751	28.461	90381	28.461	164789	28.461	121246	28.461	61781	28.461	59977	28.461	80531	28.461	93696
28.498	92549	28.498	47982	28.498	45299	28.498	97816	28.498	133048	28.498	88796	28.498	97915	28.498	122979	28.4981	84406	28.498	133240
28.535	65511	28.535	139241	28.535	80897	28.535	50273	28.535	80968	28.535	117153	28.535	78165	28.535	71730	28.535	67291	28.535	90112
28.5721	4316	28.572	21626	28.572	65195	28.572	52906	28.572	169522	28.572	66513	28.572	66755	28.572	40302	28.5721	91698	28.572	189730
28.6091	41692	28.609	34840	28.609	56491	28.609	71143	28.609	90573	28.609	61293	28.609	79092	28.609	67048	28.6091	92039	28.609	126536
28.6461	100669	28.646	144798	28.646	58613	28.646	59052	28.646	97474	28.646	29428	28.646	68924	28.646	82358	28.6461	101277	28.646	226720
28.6831	56905	28.683	116665	28.683	47713	28.683	71266	28.683	111957	28.6831	115807	28.683	61025	28.683	38012	28.6831	62585	28.6831	136948
28.7201	82190	28.72	52370	28.72	46665	28.72	65878	28.7201	122539	28.7201	120051	28.72	62586	28.72	45105	28.7201	80699	28.7201	162574
28.7571	56418	28.757	31671	28.757	76264	28.757	58564	28.757	60319	28.7571	84382	28.757	45276	28.757	80260	28.7571	75558	28.757	125585
28.7941	103059	28.7941	72388	28.7941	60489	28.794	54199	28.7941	99061	28.7941	167353	28.794	80872	28.794	68997	28.7941	149530	28.7941	137583
28.8311	99499	28.8311	75679	28.8311	157403	28.8311	38571	28.8311	76555	28.8311	139095	28.831	97278	28.831	141968	28.8311	52883	28.8311	74142
28.8681	92380	28.868	25162	28.868	96962	28.868	115250	28.8681	111397	28.8681	125806	28.868	63025	28.868	107349	28.8681	88795	28.8681	86553
28.9051	116247	28.9051	102938	28.9051	145309	28.9051	133071	28.9051	177909	28.9051	153771	28.9051	33525	28.9051	107033	28.9051	183417	28.9051	126050
28.9421	71874	28.9421	55271	28.9421	98473	28.9421	53443	28.9421	128636	28.9421	127244	28.9421	81312	28.9421	48786	28.9421	100744	28.9421	67316
28.9791	43714	28.9791	22992	28.9791	67317	28.9791	96572	28.9791	109447	28.9791	101255	28.9791	69535	28.979	69241	28.9791	40740	28.9791	129585
29.0161	23820	29.0161	31135	29.0161	132925	29.0161	84625	29.0161	108958	29.0161	105204	29.0161	51419	29.0161	69095	29.0161	50126	29.0161	111934
29.0531	90966	29.0531	44959	29.0531	81700	29.0531	41106	29.0531	140362	29.0531	116784	29.0531	70799	29.0531	60977	29.0532	31574	29.0531	100450
29.0902	107960	29.0901	70192	29.0901	56343	29.0901	87332	29.0901	133021	29.0901	121174	29.0901	37206	29.0901	100498	29.0901	84504	29.0901	98206
29.1271	81238	29.1271	115957	29.1271	84504	29.1271	92648	29.1271	93915	29.1271	73094	29.1271	54856	29.1271	147991	29.1271	78532	29.1271	80993
29.1642	62245	29.1641	95841	29.1641	68754	29.1641	87894	29.1641	134633	29.1641	83236	29.1641	86310	29.1641	90381	29.1642	163184	29.1641	110715
29.2012	100133	29.2011	100061	29.2011	36376	29.2011	89795	29.2011	80505	29.2012	89868	29.2011	135584	29.2011	80189	29.2012	73997	29.2011	41252
29.2381	51076	29.2381	83432	29.2381	78921	29.2381	164669	29.2381	72485	29.2381	115614	29.2381	79481	29.2381	40910	29.2382	166277	29.2381	111470
29.2752	68144	29.2751	85042	29.2751	89721	29.2751	105157	29.2752	94280	29.2751	142092	29.2751	35278	29.2751	140383	29.2752	83796	29.2752	97621
29.3122	79117	29.3121	90502	29.3121	68412	29.3121	124978	29.3121	60513	29.3121	130560	29.3121	61876	29.3121	123831	29.3122	79920	29.3121	45641
29.3492	80872	29.3491	93281	29.3491	82994	29.3491	21212	29.3491	208429	29.3492	105642	29.3491	34158	29.3491	102399	29.3492	69438	29.3491	165864
29.3862	107640	29.3861	94988	29.3861	59367	29.3861	69243	29.3862	62317	29.3862	93475	29.3861	54175	29.3861	138631	29.3862	144238	29.3862	82188
29.4232	67561	29.4231	108668	29.4231	97255	29.4231	52565	29.4232	90648	29.4232	83210	29.4231	87747	29.4231	70315	29.4232	103500	29.4232	134217
29.4602	65025	29.4601	91405	29.4601	140361	29.4601	66487	29.4602	105276	29.4602	77263	29.4601	58879	29.4601	116319	29.4602	168741	29.4602	91720
29.4972	77969	29.4972	82383	29.4972	84479	29.4972	91160	29.4972	178933	29.4972	66902	29.4972	61171	29.4972	116200	29.4972	108229	29.4972	99864
29.5342	80212	29.5342	60220	29.5341	143677	29.5342	40716	29.5342	104277	29.5342	60708	29.5342	83358	29.5341	59270	29.5342	87333	29.5342	99158
29.5712	107766	29.5712	59173	29.5712	99253	29.5712	74557	29.5712	95501	29.5712	84308	29.5712	58418	29.5711	86552	29.5712	158572	29.5712	92696
29.6082	107884	29.6082	68391	29.6082	58027	29.6082	91623	29.6082	134435	29.6082	90991	29.6082	100473	29.6081	91087	29.6082	45179	29.6082	157500
29.6453	55661	29.6452	121272	29.6452	90330	29.6452	89016	29.6452	44203	29.6452	123759	29.6452	59710	29.6451	154283	29.6452	61807	29.6452	171203
29.6822	64950	29.6822	59561	29.6822	106179	29.6822	132364	29.6822	115539	29.6822	115491	29.6822	122441	29.6821	168934	29.6822	110153	29.6822	71656
29.7192	128732	29.7192	80358	29.7192	72776	29.7192	82505	29.7192	134850	29.7192	94255	29.7192	188243	29.7192	133122	29.7192	116445	29.7192	161133
29.7562	121465	29.7562	30476	29.7562	58490	29.7562	121735	29.7562	182541	29.7562	103643	29.7562	85529	29.7562	99571	29.7563	61073	29.7562	117956
29.7933	79311	29.7932	65122	29.7932	157258	29.7932	78848	29.7932	65390	29.7932	100524	29.7932	57636	29.7932	84870	29.7932	94209	29.7932	65561
29.8303	75922	29.8302	88650	29.8302	81896	29.8302	114320	29.8302	112347	29.8302	147605	29.8302	93086	29.8302	96938	29.8303	109568	29.8302	92428
29.8673	101424	29.8672	96523	29.8672	43959	29.8672	108107	29.8672	111738	29.8672	133314	29.8672	117734	29.8672	73240	29.8673	147235	29.8672	163449
29.9043	96595	29.9042	79190	29.9042	93989	29.9042	87233	29.9042	129438	29.9042	149675	29.9042	99767	29.9042	110322	29.9043	89749	29.9042	128415
29.9413	74510	29.9412	110469	29.9412	78384	29.9412	103449	29.9412	48885	29.9413	70120	29.9412	81798	29.9412	78069	29.9413	139826	29.9412	112127
29.9783	107084	29.9782	80556	29.9782	110909	29.9783	57295	29.9783	125268	29.9783	132267	29.9782	130097	29.9782	91013	29.9783	93893	29.9783	105667
30.0153	44544	30.0152	31841	30.0152	62488	30.0152	78703	30.0153	209311	30.0153	154720	30.0152	82945	30.0152	142703	30.0153	68559	30.0152	116128
30.0523	124319	30.0522	95256	30.0522	100669	30.0522	94039	30.0523	181688	30.0522	157744	30.0522	134778	30.0522	86697	30.0523	142654	30.0522	131998
