# Supplementary material for: Structure of lasso peptide epimerase MslH reveals metal-dependent acid/base catalytic mechanism
Source: Nat Commun. 2023 Aug 8;14:4752. doi: 10.1038/s41467-023-40232-x (PMC10406935; doi:10.1038/s41467-023-40232-x)
Supplement: Supplementary file 4 — Source Data [file 41467_2023_40232_MOESM4_ESM.zip › Sourece Data/Supplementary Figure 18.xlsx]

## Sheet: Supplementary Figure 18
chromatograms						mass spectra
a) standards		b) MslH reaction in D2O
220817_20230307-DL-Trp-L-FDLA-n-10		20818_20230307-MslA-WT+H-WT+B1-D2O-L-FDLA-n-10				a) standard L-Trp		a) standard D-Trp		b) MslH reaction in D2O L-Trp		b) MslH reaction in D2O D-Trp
retention time (min)	signal intensity (m/z 497+498)	retention time (min)	signal intensity (m/z 497+498)			m/z	signal intensity* (r.t. 14.58)	m/z	signal intensity* (r.t 15.47)	m/z	signal intensity* (r.t. 14.58)	m/z	signal intensity* (r.t 15.47)
2.17255	5482	2.17255	4908			490.025	2122	490.025	4145	490.025	13033	490.025	8053
2.19607	4466	2.19607	4965			490.088	0	490.088	0	490.088	7258	490.088	3129
2.21957	3048	2.2196	2940			490.15	4366	490.213	0	490.15	442	490.15	0
2.24307	1722	2.2431	2198			490.213	0	490.275	541	490.213	0	490.275	0
2.26658	1568	2.26663	2317			490.275	0	490.338	573	490.275	8	490.338	3318
2.29008	1478	2.29015	2251			490.338	8	490.401	6734	490.338	33	490.401	1491
2.31358	1764	2.31368	2317			490.401	8	490.463	0	490.401	0	490.463	1892
2.3371	1950	2.33717	1982			490.463	2376	490.588	0	490.463	25	490.526	1507
2.36062	1850	2.36068	1939			490.526	0	490.651	8	490.526	0	490.588	2933
2.38412	1348	2.38422	1992			490.588	0	490.713	1999	490.588	1483	490.651	385
2.40763	1346	2.40772	1650			490.651	16	490.776	2916	490.651	1114	490.713	9069
2.43113	2224	2.43122	2213			490.713	0	490.839	0	490.713	0	490.776	0
2.45463	1960	2.45473	2197			491.026	0	490.964	0	490.964	0	490.839	0
2.47815	1976	2.47825	2094			491.089	352	491.026	41	491.026	74	490.901	1491
2.50168	1844	2.50173	2373			491.151	0	491.089	762	491.089	352	490.964	2982
2.52518	1702	2.52525	2549			491.339	0	491.151	0	491.151	2777	491.026	0
2.5487	1708	2.54877	2335			491.402	16	491.277	0	491.214	0	491.527	0
2.5722	1762	2.57227	2140			491.464	33	491.339	25	491.402	0	491.589	16
2.59572	1816	2.59578	2617			491.527	0	491.402	0	491.464	229	491.652	0
2.61923	1818	2.61928	2254			491.589	8	491.589	0	491.527	0	491.715	0
2.64273	1820	2.6428	2462			491.652	0	491.652	664	491.589	66	491.777	5546
2.66627	1938	2.66632	2468			491.715	8	491.715	0	491.652	0	491.84	4841
2.68977	2058	2.68983	2294			491.777	106	491.777	0	491.715	0	491.902	1982
2.71327	2116	2.71337	2411			491.84	0	491.84	8	491.777	8864	491.965	0
2.7368	2218	2.73688	2295			491.902	66	491.902	246	491.84	582	492.028	66
2.76032	2242	2.76038	2001			491.965	0	491.965	25	491.902	0	492.09	0
2.78382	2264	2.78393	1991			492.153	0	492.028	0	492.153	0	492.153	3244
2.80733	1996	2.80743	2185			492.215	8	492.403	0	492.215	844	492.215	0
2.83083	2390	2.83095	2282			492.278	0	492.466	4907	492.278	1925	492.278	7111
2.85433	2000	2.85445	2061			492.528	0	492.528	795	492.34	8	492.34	1212
2.87787	1846	2.87795	2022			492.591	1614	492.591	664	492.403	2400	492.403	1032
2.90138	2294	2.90147	2177			492.653	0	492.653	7594	492.466	7119	492.466	3736
2.92488	2008	2.925	1799			492.716	33	492.716	0	492.528	0	492.528	2351
2.9484	1658	2.9485	2153			492.779	8872	492.779	2818	492.591	0	492.591	3809
2.9719	1914	2.972	1817			492.841	0	492.841	647	492.653	762	492.653	0
2.99542	2034	2.9955	2421			492.904	614	492.904	3564	492.716	1573	492.716	7463
3.01895	1964	3.01902	2149			492.966	1024	492.966	0	492.779	1548	492.779	2195
3.04247	2004	3.04253	1993			493.029	0	493.091	0	492.841	254	492.841	12820
3.06597	2042	3.06605	1945			493.217	0	493.154	1434	492.904	1884	492.904	10887
3.08947	2086	3.08955	2298			493.279	3817	493.217	0	492.966	688	492.966	4227
3.11298	2130	3.11308	2378			493.342	0	493.404	0	493.029	2540	493.029	14475
3.13652	2082	3.13657	1849			493.404	57	493.467	1597	493.091	0	493.091	0
3.16002	2034	3.1601	2221			493.467	33	493.529	90	493.154	1769	493.154	0
3.18355	2068	3.1836	2317			493.529	0	493.592	8	493.217	0	493.217	16
3.20707	2104	3.20713	2407			493.592	16	493.655	0	493.467	0	493.279	0
3.2306	2144	3.23063	1915			493.655	0	493.717	0	493.529	2998	493.404	0
3.2541	2866	3.25415	2619			493.717	3891	493.78	4997	493.592	0	493.467	41
3.2776	3124	3.27767	2409			493.78	0	493.842	123	493.655	655	493.529	16
3.3011	2602	3.30117	2647			493.842	0	493.905	467	493.717	0	493.592	0
3.32463	2904	3.32468	2563			493.905	16	493.967	0	493.78	4137	493.655	41
3.34813	2436	3.34818	2402			493.967	0	494.03	0	493.842	0	493.717	0
3.37165	2772	3.3717	2646			494.155	0	494.093	1810	493.905	0	493.78	508
3.39515	3110	3.3952	3044			494.218	1188	494.155	0	493.967	8	493.842	8
3.41868	3204	3.4187	2331			494.28	6455	494.218	3031	494.03	0	493.905	1933
3.4422	2732	3.44222	2303			494.343	8249	494.28	2646	494.093	0	493.967	0
3.46572	3290	3.46572	3084			494.406	115	494.343	8634	494.155	1712	494.093	0
3.48923	3098	3.48923	2273			494.468	8069	494.406	17916	494.218	6128	494.155	2769
3.51275	3164	3.51277	2803			494.531	22774	494.468	24289	494.28	28189	494.218	9044
3.53627	2984	3.53628	2375			494.593	8462	494.531	8651	494.343	14664	494.28	26018
3.55982	2680	3.5598	3114			494.656	8774	494.593	2130	494.406	13271	494.343	29753
3.5833	3026	3.58328	2781			494.718	14868	494.656	17703	494.468	43992	494.406	40648
3.6068	3252	3.60682	2273			494.781	1573	494.718	10371	494.531	39632	494.468	25543
3.63032	3478	3.63035	2578			494.844	8	494.781	2499	494.593	28508	494.531	40124
3.65383	2994	3.65385	2662			494.906	7176	494.844	8208	494.656	31113	494.593	24199
3.67737	3076	3.67738	2348			494.969	4219	494.906	17875	494.718	33300	494.656	31908
3.70087	2916	3.70087	2486			495.031	5702	494.969	10248	494.781	10920	494.718	47268
3.72438	3336	3.7244	2585			495.094	6758	495.031	2531	494.844	27468	494.781	10035
3.74788	3264	3.7479	2653			495.156	5505	495.094	213	494.906	11575	494.844	6308
3.77142	3194	3.77142	2376			495.219	2195	495.156	0	494.969	26632	494.906	7938
3.79493	3448	3.79492	2573			495.282	0	495.282	0	495.031	4424	494.969	14483
3.81845	3022	3.81843	2529			495.344	2834	495.344	4858	495.094	9044	495.031	12370
3.84195	3268	3.84193	2606			495.407	0	495.407	1434	495.156	0	495.094	6676
3.86547	2540	3.86545	2734			495.469	6431	495.469	3072	495.219	3211	495.156	0
3.88898	3306	3.88897	2319			495.532	0	495.532	0	495.282	4686	495.219	664
3.91248	2800	3.91248	2214			495.594	3834	495.657	0	495.344	8905	495.282	11960
3.93598	3070	3.93598	2722			495.657	6808	495.72	1368	495.407	3916	495.344	4604
3.9595	2958	3.9595	2725			495.72	860	495.782	729	495.469	3727	495.407	11338
3.98302	2990	3.98302	2565			495.782	0	495.845	279	495.532	5644	495.469	8126
4.00653	3772	4.00652	2735			495.845	1155	495.907	8	495.594	16	495.532	7782
4.03003	3572	4.03003	2638			495.907	4407	495.97	2228	495.657	4153	495.594	1606
4.05355	3372	4.05355	2312			495.97	0	496.033	5865	495.72	0	495.657	9429
4.07707	3614	4.07705	2209			496.033	713	496.095	0	495.782	5554	495.72	4145
4.10058	3836	4.10057	2296			496.095	0	496.158	3023	495.845	12673	495.782	9134
4.1241	2590	4.12407	2383			496.158	0	496.22	459	495.907	3817	495.845	2540
4.1476	3708	4.1476	2893			496.22	1950	496.283	2458	495.97	0	495.907	2097
4.17112	3126	4.17112	2917			496.283	4088	496.345	967	496.033	4571	495.97	4276
4.19462	3606	4.19462	2412			496.345	3883	496.408	12517	496.095	0	496.033	0
4.21812	3208	4.21813	2368			496.408	12247	496.471	18137	496.22	0	496.095	2515
4.24163	3114	4.24167	2999			496.471	22290	496.533	134304	496.283	15434	496.158	311
4.26515	3120	4.26517	2624			496.533	66124	496.596	489136	496.345	4219	496.22	0
4.28867	2464	4.28865	2889			496.596	216368	496.658	971712	496.408	3482	496.283	2343
4.31217	2656	4.3122	2796			496.658	524800	496.721	1290880	496.471	2916	496.345	5915
4.33567	2846	4.3357	2808			496.721	719296	496.784	1657920	496.533	17187	496.408	1073
4.35917	3138	4.35922	2733			496.784	767808	496.846	1514240	496.596	55740	496.471	2064
4.38268	3428	4.38272	2758			496.846	815744	496.909	1599360	496.658	140368	496.533	6545
4.40618	3830	4.40622	2586			496.909	900480	496.971	1644480	496.721	198848	496.596	3990
4.42972	3610	4.42973	2493			496.971	869440	497.034	1500096	496.784	283664	496.658	6832
4.45322	3392	4.45325	2595			497.034	727104	497.096	1472960	496.846	265888	496.721	21258
4.47672	3962	4.47677	2602			497.096	817344	497.159	1304000	496.909	225664	496.784	27902
4.50025	3230	4.50027	2219			497.159	810368	497.222	1121600	496.971	280944	496.846	7594
4.52373	3498	4.52377	2635			497.222	606400	497.284	767104	497.034	237216	496.909	40312
4.54725	3704	4.54728	2888			497.284	523856	497.347	424128	497.096	221808	496.971	23929
4.57075	3362	4.57078	2973			497.347	278896	497.409	403664	497.159	156608	497.034	29024
4.59425	3676	4.59432	2579			497.409	254560	497.472	283664	497.222	194656	497.096	38404
4.6178	3786	4.61782	2988			497.472	149744	497.534	203184	497.284	117128	497.159	27468
4.64132	3788	4.64132	2701			497.534	125468	497.597	253344	497.347	60228	497.222	27451
4.6648	3238	4.66483	2646			497.597	120948	497.66	346064	497.409	78660	497.284	7586
4.6883	3946	4.68835	3044			497.66	184272	497.722	336576	497.472	48136	497.347	9322
4.7118	3380	4.71187	2754			497.722	189824	497.785	453248	497.534	35284	497.409	7922
4.73532	3762	4.7354	2820			497.785	255936	497.847	352432	497.597	73720	497.472	6291
4.75883	3374	4.75892	2807			497.847	264080	497.91	477584	497.66	70476	497.534	25084
4.78235	3490	4.7824	3326			497.91	255232	497.972	385840	497.722	98016	497.597	76020
4.80583	3368	4.80595	2608			497.972	229600	498.035	412368	497.785	162688	497.66	126724
4.82937	3394	4.82943	2768			498.035	206400	498.098	324768	497.847	152256	497.722	263216
4.85285	3518	4.85295	2738			498.098	260128	498.16	312960	497.91	152288	497.785	356240
4.87637	4040	4.87647	2848			498.16	222416	498.223	260624	497.972	124552	497.847	338096
4.89987	4112	4.89998	2467			498.223	171968	498.285	171504	498.035	198544	497.91	309504
4.92338	4182	4.92348	2624			498.285	157184	498.348	117112	498.098	187200	497.972	305776
4.94688	3326	4.94702	3046			498.348	37356	498.411	72648	498.16	133792	498.035	386672
4.97038	3854	4.9705	2765			498.411	29524	498.473	71772	498.223	72328	498.098	334672
4.99392	3392	4.99403	3276			498.473	51668	498.536	63160	498.285	107676	498.16	238432
5.0174	3640	5.01752	2536			498.536	31834	498.598	34676	498.348	33472	498.223	147856
5.04092	3584	5.04105	2709			498.598	12894	498.661	56320	498.411	71608	498.285	147216
5.06443	3540	5.06457	2492			498.661	28582	498.723	59008	498.473	39992	498.348	86476
5.08795	3498	5.08807	2736			498.723	33480	498.786	85244	498.536	22176	498.411	95684
5.11145	3376	5.11162	2770			498.786	45188	498.849	99360	498.598	4342	498.473	82248
5.13498	3446	5.13512	3018			498.849	57108	498.911	70804	498.661	36372	498.536	39576
5.1585	3518	5.15863	3019			498.911	30908	498.974	93528	498.723	32178	498.598	50536
5.18202	3622	5.18213	2996			498.974	27419	499.036	90720	498.786	47884	498.661	36028
5.20553	3726	5.20565	2974			499.036	46144	499.099	55828	498.849	44360	498.723	66144
5.22905	3674	5.22917	3223			499.099	27951	499.161	48792	498.911	26870	498.786	89688
5.25255	4018	5.25268	3285			499.161	31490	499.224	65356	498.974	50224	498.849	80356
5.27608	4026	5.27622	2626			499.224	27754	499.287	34872	499.036	52624	498.911	64036
5.29957	4032	5.29972	2777			499.287	39648	499.349	23093	499.099	15196	498.974	91784
5.32308	3946	5.32325	3422			499.349	13132	499.412	5964	499.161	10691	499.036	71680
5.3466	3622	5.34677	2904			499.412	1196	499.474	8159	499.224	20529	499.099	70188
5.37012	3648	5.37025	3043			499.474	4170	499.537	1942	499.287	22184	499.161	61400
5.39363	3676	5.39378	2963			499.537	1810	499.599	3121	499.349	6496	499.224	87956
5.41717	3830	5.41732	2999			499.599	8774	499.662	9839	499.412	12296	499.287	38256
5.44072	3982	5.4408	3037			499.662	3973	499.725	8282	499.474	6308	499.349	18350
5.4642	3964	5.46432	2895			499.725	1516	499.787	10428	499.537	3809	499.412	26534
5.48772	3944	5.48783	2963			499.787	7643	499.85	3891	499.599	66	499.474	14590
5.51123	3578	5.51135	2701			499.85	82	499.912	12075	499.662	12435	499.537	926
5.53475	3884	5.53485	2597			499.912	16	499.975	15712	499.725	3719	499.599	0
5.55827	3378	5.55837	2709			499.975	2433	500.038	2359	499.787	3801	499.662	18792
5.58177	4040	5.5819	2985			500.038	41	500.1	6586	499.85	14475	499.725	6423
5.60527	3676	5.60542	3259			500.1	8823	500.163	3138	499.912	10387	499.787	20136
5.62877	3310	5.62893	3250			500.163	1073	500.225	2376	499.975	3441	499.85	13787
5.6523	3768	5.65243	3153			500.225	7553	500.288	2605	500.038	2630	499.912	8315
5.6758	3884	5.67597	3070			500.288	3719	500.35	17719	500.1	8192	499.975	26796
5.69933	3998	5.6995	2907			500.35	4252	500.413	2220	500.163	7987	500.038	21586
5.72287	4286	5.72298	2575			500.413	16	500.476	0	500.225	6414	500.1	30540
5.74635	3886	5.74647	2824			500.476	0	500.538	0	500.288	6111	500.163	2662
5.7699	3484	5.77	2959			500.538	33	500.601	2769	500.35	2204	500.225	4366
5.79337	4054	5.79353	3005			500.601	0	500.663	25	500.413	0	500.288	2597
5.81692	4174	5.81703	3050			500.726	0	500.726	16	500.476	4456	500.35	1524
5.84042	3670	5.84058	3020			500.789	1049	500.789	0	500.538	0	500.413	3301
5.86392	4154	5.86405	3583			500.851	0	500.851	10969	500.601	0	500.476	2310
5.88742	3754	5.88757	3556			500.914	5448	500.914	541	500.663	5808	500.538	459
5.91097	5008	5.9111	3012			500.976	1180	500.976	4424	500.726	2212	500.601	1966
5.93448	4646	5.9346	3295			501.039	25	501.039	14574	500.789	532	500.663	2449
5.958	4276	5.95812	3376			501.101	0	501.101	516	500.851	5931	500.726	10797
5.98148	4376	5.98167	3386			501.164	0	501.164	0	500.914	6742	500.789	4186
6.005	4746	6.00515	3515			501.227	262	501.227	344	500.976	5947	500.851	0
6.02852	3934	6.02867	3134			501.289	8	501.289	0	501.039	3506	500.914	0
6.05205	4146	6.05217	3586			501.352	16	501.352	180	501.101	9363	500.976	5931
6.07557	4474	6.07568	3408			501.414	1376	501.414	4604	501.164	0	501.039	2490
6.09907	3916	6.09923	3224			501.477	1278	501.477	1516	501.227	2843	501.101	786
6.12258	4006	6.12273	3255			501.539	2179	501.539	1491	501.289	2032	501.164	8
6.14608	4094	6.14627	3084			501.602	0	501.602	0	501.352	1556	501.227	4882
6.1696	4132	6.16977	2921			501.665	2015	501.665	3367	501.414	7201	501.289	582
6.19312	3546	6.19327	3158			501.727	33	501.727	3113	501.477	10871	501.352	4473
6.21663	4564	6.21678	3123			501.79	2392	501.79	4588	501.539	1237	501.414	4989
6.24013	4158	6.24032	3362			501.852	0	501.852	0	501.602	4235	501.477	4538
6.26365	3480	6.2638	3525			501.915	0	501.915	3940	501.665	3826	501.539	492
6.28717	4850	6.2873	3739			501.977	33	501.977	16	501.727	3965	501.602	3211
6.31067	4172	6.31083	3645			502.04	9355	502.04	5603	501.79	3129	501.665	15213
6.33417	3826	6.33432	3028			502.103	1040	502.103	82	501.852	1491	501.727	0
6.3577	4230	6.35783	3565			502.165	33	502.165	25	501.915	5947	501.79	729
6.3812	3896	6.38135	3219			502.228	0	502.228	0	501.977	8	501.852	4686
6.40472	4080	6.40487	3374			502.416	0	502.29	5038	502.04	6013	501.915	14696
6.42825	4264	6.42838	3632			502.478	1016	502.353	0	502.103	0	501.977	2621
6.45173	4460	6.4519	3434			502.541	33	502.416	33	502.165	0	502.04	49
6.47527	4624	6.47542	3437			502.603	0	502.478	1425	502.228	9863	502.103	7315
6.49877	4864	6.4989	3606			502.916	0	502.541	0	502.29	0	502.165	1884
6.52228	4642	6.52242	3269			502.979	8	502.603	25	502.416	0	502.228	2122
6.54577	4790	6.5459	3640			503.041	25	502.666	0	502.478	82	502.29	1753
6.56932	4258	6.56942	3439			503.104	8	503.041	0	502.541	6914	502.353	4202
6.59282	4052	6.59293	3682			503.166	0	503.104	1769	502.603	0	502.416	0
6.61632	5032	6.61643	3648			503.229	11887	503.166	0	502.791	0	502.478	0
6.63983	4690	6.63997	3394			503.292	15024	503.229	1982	502.854	2998	502.541	33
6.66335	4158	6.66347	3373			503.354	39780	503.292	6463	502.916	918	502.603	393
6.68687	5182	6.68698	3490			503.417	31162	503.354	23159	502.979	0	502.666	4260
6.71038	4598	6.71052	3249			503.479	35348	503.417	26943	503.041	4039	502.728	10273
6.7339	4166	6.73402	3743			503.542	40264	503.479	58720	503.104	3539	502.791	14934
6.75742	5798	6.75753	3584			503.604	43812	503.542	36560	503.166	3441	502.854	0
6.78093	5306	6.78103	3133			503.667	35732	503.604	31531	503.229	5702	502.916	2793
6.80442	4334	6.80458	3368			503.73	20701	503.667	67640	503.292	9675	502.979	4293
6.82795	4548	6.8281	3449			503.792	36692	503.73	28434	503.354	30024	503.041	0
6.85143	4248	6.85158	3606			503.855	15639	503.792	42476	503.417	42220	503.104	0
6.87498	4354	6.8751	3517			503.917	18702	503.855	39592	503.479	67296	503.166	573
6.89845	4832	6.89863	2895			503.98	17080	503.917	9912	503.542	59040	503.229	11903
6.92198	4642	6.92217	3837			504.043	7504	503.98	14828	503.604	80816	503.292	10461
6.9455	4628	6.94567	3807			504.105	17269	504.043	9683	503.667	36364	503.354	28705
6.969	4616	6.9692	3694			504.168	2859	504.105	15319	503.73	59876	503.417	41188
6.9925	4166	6.9927	3881			504.23	9191	504.168	6078	503.792	50628	503.479	30736
7.01602	5318	7.0162	3713			504.293	82	504.23	3121	503.855	29057	503.542	44868
7.03952	3418	7.0397	3432			504.355	1991	504.293	11272	503.917	42788	503.604	87776
7.06303	4852	7.0632	3462			504.418	1573	504.355	6111	503.98	14909	503.667	34168
7.08655	4892	7.08673	3588			504.481	7635	504.418	0	504.043	30237	503.73	62424
7.11007	4810	7.11023	3675			504.543	2359	504.481	5652	504.105	10666	503.792	43088
7.13358	4522	7.13377	3907			504.606	6980	504.543	11772	504.168	10306	503.855	47760
7.15708	4738	7.15725	3693			504.668	2449	504.606	25	504.23	8872	503.917	48364
7.18057	4596	7.18078	3583			504.731	541	504.668	4604	504.293	26296	503.98	28566
7.20408	4456	7.2043	3858			504.794	6169	504.731	4145	504.355	5816	504.043	18964
7.22758	4548	7.22778	3756			504.856	14410	504.794	6578	504.418	10453	504.105	1737
7.2511	4642	7.25132	3786			504.919	8880	504.856	4702	504.481	15155	504.168	15860
7.27462	4946	7.27482	3094			504.981	0	504.919	639	504.543	12501	504.23	2859
7.29813	4028	7.29833	3377			505.044	8118	504.981	98	504.606	11649	504.293	9003
7.32165	4798	7.32185	3732			505.106	1237	505.044	2875	504.668	18481	504.355	10740
7.34517	4178	7.34537	3885			505.169	9404	505.106	16	504.731	8962	504.418	5333
7.36867	3876	7.3689	3577			505.232	0	505.169	0	504.794	4932	504.481	14426
7.39215	4430	7.39242	3496			505.294	13574	505.232	3269	504.856	14639	504.543	12165
7.41567	4302	7.41593	3542			505.357	7815	505.294	12796	504.919	4702	504.606	13304
7.4392	4174	7.43945	3758			505.419	1278	505.357	13386	504.981	2212	504.668	7479
7.46272	4588	7.46293	3886			505.482	4760	505.419	40380	505.044	4129	504.731	19522
7.48623	4384	7.48645	3864			505.544	22479	505.482	26329	505.106	983	504.794	16310
7.50972	4180	7.50997	3873			505.607	12976	505.544	13328	505.169	2515	504.856	16679
7.53325	3804	7.53348	3680			505.67	11706	505.607	15548	505.232	2408	504.919	5046
7.55673	4268	7.55698	3525			505.732	22364	505.67	10174	505.294	4137	504.981	3244
7.58025	4812	7.58052	4000			505.795	15917	505.732	25346	505.357	13689	505.044	418
7.60377	4500	7.60403	3985			505.857	7553	505.795	19415	505.419	27304	505.106	3777
7.62728	4190	7.62753	3682			505.92	11928	505.857	13222	505.482	29131	505.169	5603
7.65078	3766	7.65105	3959			505.982	2351	505.92	2662	505.544	33284	505.232	5464
7.67432	4002	7.67453	3769			506.045	3883	505.982	12460	505.607	28869	505.294	3899
7.69785	4236	7.69803	3444			506.108	3097	506.045	2540	505.67	46776	505.357	17457
7.72135	4292	7.72155	3828			506.17	0	506.108	8028	505.732	27730	505.419	35692
7.74483	4350	7.74507	4160			506.233	15327	506.17	1163	505.795	36920	505.482	43884
7.76837	4576	7.76855	3706			506.295	3719	506.233	0	505.857	28803	505.544	32768
7.79187	4804	7.79207	3275			506.358	1737	506.295	7283	505.92	63252	505.607	36412
7.8154	4726	7.81557	3387			506.421	1393	506.358	1401	505.982	20144	505.67	35768
7.8389	4650	7.83908	3192			506.483	0	506.421	0	506.045	6316	505.732	22716
7.8624	4914	7.86258	3381			506.546	0	506.483	8	506.108	20193	505.795	39320
7.88592	4680	7.8861	4022			506.608	3719	506.546	4375	506.17	11411	505.857	16663
7.90942	4448	7.9096	3974			506.671	4555	506.608	3170	506.233	508	505.92	25969
7.93293	4944	7.93313	3612			506.733	25	506.671	0	506.295	6062	505.982	40216
7.95643	4612	7.95665	3428			506.796	0	506.733	1221	506.358	590	506.045	19907
7.97997	4572	7.98017	3645			506.859	66	506.796	2826	506.421	4456	506.108	4415
8.00348	5584	8.00368	3729			506.921	4424	506.859	1925	506.483	2785	506.17	5284
8.02697	5728	8.02718	3304			506.984	1458	506.921	688	506.546	3359	506.233	2089
8.0505	4770	8.0507	3470					506.984	3457	506.608	10732	506.295	2466
8.07402	5244	8.07422	3437							506.671	1253	506.358	1155
8.09755	4476	8.09775	3092							506.733	2392	506.421	0
8.12105	3838	8.12127	3383							506.796	6857	506.483	2572
8.14457	5026	8.14478	3460							506.859	4710	506.546	2154
8.16807	5008	8.16828	3538							506.921	4162	506.608	426
8.1916	4360	8.19182	4021							506.984	8135	506.671	2613
8.21512	5288	8.21533	3875									506.733	6414
8.23862	4384	8.23887	4095									506.796	6291
8.26212	5690	8.26238	3788									506.859	2122
8.28565	5146	8.28588	3877									506.921	3269
8.30915	4782	8.30938	4081									506.984	1008
8.33265	5964	8.33288	3771			* Signal intensity values at single data point due to difficulty to export merged spectrum of several time point around the peak,
8.35617	4054	8.35642	3865
8.37967	5180	8.37993	3999
8.40318	4370	8.40345	3667
8.4267	4444	8.42697	3868
8.45022	5602	8.45048	3847
8.47375	5130	8.47398	3442
8.49723	4658	8.49748	3543
8.52073	4092	8.52102	3568
8.54425	3936	8.54455	3582
8.56775	3928	8.56805	3539
8.59127	3908	8.59155	3609
8.61478	3888	8.61508	3989
8.63828	4014	8.6386	3889
8.6618	4138	8.6621	3520
8.6853	4260	8.6856	3342
8.7088	5264	8.70913	3533
8.7323	5442	8.73265	3674
8.75583	5400	8.75613	3767
8.77937	4914	8.77967	3422
8.80287	5626	8.80317	3570
8.82635	5090	8.82667	3612
8.84988	4458	8.8502	3454
8.87338	4764	8.87372	3357
8.8969	4790	8.89722	3476
8.92043	4818	8.92072	3309
8.94392	5074	8.94423	3073
8.96747	4250	8.96775	2807
8.99098	4580	8.99127	3201
9.0145	4058	9.01478	2844
9.038	3608	9.0383	3017
9.0615	4292	9.06178	3412
9.08502	4146	9.0853	3440
9.10855	4400	9.10878	3721
9.13205	4066	9.1323	3658
9.15557	5210	9.15583	4265
9.17905	5190	9.17933	3771
9.2026	5024	9.20283	3990
9.2261	4156	9.22637	3442
9.24958	5444	9.24985	3414
9.27312	4380	9.27338	3494
9.29662	5508	9.29693	3429
9.32012	5230	9.32043	2919
9.34362	4988	9.34393	3181
9.36715	3790	9.36745	2817
9.39063	3266	9.39095	2268
9.41417	3848	9.41445	2391
9.43768	3272	9.43795	2500
9.4612	3852	9.46145	2165
9.48473	3954	9.48497	2955
9.50825	3268	9.50847	2803
9.53175	3436	9.53197	2905
9.55528	3684	9.55548	3066
9.57877	3934	9.57902	2730
9.6023	4802	9.60252	2829
9.62582	4652	9.62603	3129
9.64933	3520	9.64955	3188
9.67283	4884	9.67305	3441
9.69635	4564	9.69657	3434
9.71988	5220	9.7201	3010
9.74338	5296	9.74362	2772
9.7669	5386	9.76712	3437
9.7904	5114	9.79065	3211
9.81392	4924	9.81415	3720
9.83743	5052	9.83767	3196
9.86097	5492	9.86118	3379
9.88445	4060	9.88472	3393
9.90797	5852	9.90822	3695
9.9315	4836	9.93172	3098
9.95503	5598	9.95523	2886
9.97853	4722	9.97873	3064
10.0021	5210	10.0023	2980
10.0256	4280	10.0258	3410
10.0491	5208	10.0493	3388
10.0726	5210	10.0728	3275
10.0961	4568	10.0963	3830
10.1196	5364	10.1198	4473
10.1431	9126	10.1433	5332
10.1666	16174	10.1668	6009
10.1901	19720	10.1903	5602
10.2136	19504	10.2138	5194
10.2372	12886	10.2373	4388
10.2607	9624	10.2609	3849
10.2842	6830	10.2844	3838
10.3077	7410	10.3079	3269
10.3312	7702	10.3314	2888
10.3547	8368	10.3549	2574
10.3782	11336	10.3784	4639
10.4018	21520	10.4019	6733
10.4253	37328	10.4255	8410
10.4488	49616	10.449	8210
10.4723	31208	10.4725	5630
10.4958	12690	10.496	2800
10.5194	7298	10.5195	3162
10.5429	5034	10.543	2898
10.5664	5932	10.5665	2732
10.5899	4798	10.59	2543
10.6134	4154	10.6136	2149
10.6369	4234	10.6371	2413
10.6604	6048	10.6606	3040
10.6839	13234	10.6841	4354
10.7075	17888	10.7076	3763
10.731	14068	10.7311	3166
10.7544	6580	10.7546	3219
10.778	4858	10.7781	2507
10.8015	3306	10.8017	1973
10.825	3584	10.8252	1933
10.8485	2886	10.8487	1917
10.872	4204	10.8722	1839
10.8956	5042	10.8957	2202
10.9191	9090	10.9192	6154
10.9426	26744	10.9427	11963
10.9661	52176	10.9662	16181
10.9896	52544	10.9898	12477
11.0131	31440	11.0133	6395
11.0366	15798	11.0368	3691
11.0602	6964	11.0603	2807
11.0837	5676	11.0838	2238
11.1072	5890	11.1073	2455
11.1307	4926	11.1308	1800
11.1542	3462	11.1543	850
11.1777	2990	11.1778	941
11.2013	3380	11.2014	1250
11.2247	3658	11.2249	1231
11.2483	3664	11.2484	1559
11.2718	3670	11.2719	1561
11.2953	4074	11.2954	1857
11.3188	4330	11.3189	2073
11.3423	4066	11.3424	2432
11.3658	4126	11.3659	2409
11.3894	3632	11.3894	2773
11.4129	4926	11.4129	4114
11.4364	10662	11.4364	4441
11.4599	10934	11.4599	4009
11.4834	11206	11.4835	3612
11.5069	5164	11.507	2431
11.5305	3368	11.5305	2667
11.554	2354	11.554	1798
11.5775	2246	11.5775	1707
11.601	1628	11.601	1380
11.6245	1114	11.6245	1005
11.648	1046	11.648	1150
11.6715	1038	11.6715	1551
11.6951	2182	11.6951	2031
11.7185	2624	11.7186	3599
11.7421	3550	11.7421	3916
11.7656	4920	11.7656	4476
11.7891	8774	11.7891	8458
11.8126	38704	11.8126	18211
11.8361	109408	11.8361	21728
11.8596	148416	11.8596	16301
11.8832	83616	11.8831	8362
11.9067	28624	11.9067	4968
11.9302	11536	11.9302	3681
11.9537	6592	11.9537	3331
11.9772	3934	11.9772	2572
12.0007	2748	12.0007	2165
12.0243	3256	12.0242	2830
12.0478	3702	12.0477	3816
12.0713	5620	12.0713	3762
12.0948	5222	12.0947	3446
12.1183	5172	12.1183	4481
12.1418	5636	12.1418	4300
12.1653	4800	12.1653	4194
12.1888	5534	12.1888	4070
12.2124	5120	12.2123	3199
12.2359	5984	12.2359	3112
12.2594	5570	12.2594	3543
12.2829	5168	12.2829	3727
12.3064	5466	12.3064	4117
12.3299	5610	12.3299	4103
12.3534	4694	12.3534	4162
12.377	5138	12.3769	3572
12.4005	4846	12.4004	4115
12.424	5112	12.424	3833
12.4475	5102	12.4474	3706
12.471	5090	12.471	3671
12.4945	5004	12.4945	3796
12.518	4418	12.518	3791
12.5415	4648	12.5415	3606
12.565	4694	12.565	3930
12.5886	4740	12.5885	3585
12.6121	4586	12.612	3981
12.6356	4802	12.6355	4068
12.6591	5020	12.6591	4051
12.6826	4044	12.6826	3836
12.7061	4704	12.7061	3776
12.7296	4960	12.7296	4889
12.7532	4706	12.7531	4681
12.7767	5532	12.7766	3980
12.8002	5708	12.8002	3535
12.8237	4682	12.8237	2464
12.8472	4942	12.8472	2694
12.8707	5604	12.8707	3165
12.8942	5174	12.8942	4022
12.9177	5732	12.9177	3987
12.9412	4772	12.9412	3793
12.9647	6234	12.9647	3493
12.9882	4416	12.9882	3546
13.0117	4606	13.0117	4463
13.0352	4992	13.0353	4888
13.0587	6450	13.0588	4519
13.0822	6128	13.0823	4035
13.1058	5474	13.1058	4107
13.1293	5078	13.1293	3759
13.1528	4718	13.1528	3549
13.1763	4302	13.1763	3963
13.1998	5284	13.1999	3876
13.2233	5428	13.2234	3554
13.2468	4622	13.2469	3954
13.2703	4486	13.2704	4051
13.2939	4886	13.2939	3727
13.3174	6976	13.3174	3627
13.3409	7132	13.3409	3920
13.3644	7290	13.3644	4177
13.3879	6980	13.388	4278
13.4114	4958	13.4114	4115
13.4349	6180	13.435	4443
13.4585	4122	13.4585	4060
13.482	4546	13.482	4489
13.5055	4834	13.5055	4030
13.529	4474	13.529	3331
13.5525	4852	13.5525	3922
13.576	4686	13.576	3889
13.5995	4520	13.5996	3210
13.623	4810	13.623	3001
13.6466	2964	13.6466	2028
13.6701	2078	13.67	1068
13.6936	1262	13.6936	1074
13.7171	1444	13.7171	1099
13.7406	1332	13.7406	993
13.7641	1860	13.7641	976
13.7876	1934	13.7876	1315
13.8112	2964	13.8111	1583
13.8347	2618	13.8346	1889
13.8582	2622	13.8581	1951
13.8817	3500	13.8816	2784
13.9052	5142	13.9051	3715
13.9287	6104	13.9286	4086
13.9522	5466	13.9521	3896
13.9758	6270	13.9756	6115
13.9992	6920	13.9992	6378
14.0228	5046	14.0226	5460
14.0463	4630	14.0462	4447
14.0698	3072	14.0697	2932
14.0933	2218	14.0932	1623
14.1168	1882	14.1167	1652
14.1403	1190	14.1402	1044
14.1638	1452	14.1637	1301
14.1873	1202	14.1872	1724
14.2108	1500	14.2107	1713
14.2344	1836	14.2343	1918
14.2579	2286	14.2578	1678
14.2814	2398	14.2813	2641
14.3049	2508	14.3047	2677
14.3285	3276	14.3283	3224
14.352	3922	14.3518	3962
14.3755	6696	14.3753	4689
14.399	8522	14.3988	5005
14.4225	10554	14.4224	4497
14.446	7458	14.4458	4487
14.4695	9030	14.4694	5989
14.493	61016	14.4929	32372
14.5166	766592	14.5164	259408
14.5401	3243008	14.5399	816512
14.5636	4382720	14.5634	968192
14.5871	3874304	14.5869	518592
14.6106	1953280	14.6104	149584
14.6341	539648	14.634	46444
14.6576	191808	14.6575	25808
14.6812	100480	14.681	15474
14.7047	63176	14.7045	12472
14.7282	45536	14.728	9273
14.7517	34032	14.7515	8517
14.7752	27392	14.775	8072
14.7987	22040	14.7985	6445
14.8222	18032	14.8221	6289
14.8457	15232	14.8456	5888
14.8693	13690	14.8691	4868
14.8927	11396	14.8926	4431
14.9163	8394	14.9161	4107
14.9398	9370	14.9396	3958
14.9633	9180	14.9631	4395
14.9868	8732	14.9866	4144
15.0103	7318	15.0102	4218
15.0338	8786	15.0337	4530
15.0573	6950	15.0572	4537
15.0808	7636	15.0807	4555
15.1044	6772	15.1042	3851
15.1279	7654	15.1277	3945
15.1514	7220	15.1512	4454
15.1749	7482	15.1748	4529
15.1984	7144	15.1982	4387
15.2219	6808	15.2218	4555
15.2454	6124	15.2452	4214
15.269	7096	15.2688	3789
15.2925	6356	15.2923	3872
15.316	7616	15.3158	4074
15.3395	10942	15.3393	4302
15.363	12384	15.3628	4780
15.3865	12372	15.3863	5142
15.41	58008	15.4099	15796
15.4336	755200	15.4334	125324
15.4571	3551744	15.4569	440032
15.4806	5658624	15.4804	536080
15.5041	4651008	15.5039	279740
15.5276	2135040	15.5274	82212
15.5512	568192	15.551	27260
15.5747	199168	15.5745	12803
15.5982	102624	15.598	8548
15.6217	61840	15.6215	5791
15.6452	42104	15.645	4339
15.6687	30376	15.6685	3211
15.6922	27568	15.692	4158
15.7157	19408	15.7155	4009
15.7393	17296	15.739	4010
15.7628	14172	15.7626	4283
15.7863	12890	15.786	4302
15.8098	10620	15.8095	3888
15.8333	10516	15.833	3972
15.8568	10036	15.8565	4196
15.8804	9188	15.8801	4522
15.9038	8404	15.9036	4283
15.9274	8054	15.9271	4110
15.9509	5960	15.9506	3631
15.9744	6274	15.9741	3424
15.9979	6314	15.9976	3056
16.0214	6216	16.0212	3675
16.045	6120	16.0447	3702
16.0685	6182	16.0682	3485
16.092	6242	16.0917	3636
16.1155	6134	16.1152	3934
16.1391	6076	16.1387	4293
16.1625	6018	16.1622	4210
16.1861	5470	16.1858	4344
16.2096	6438	16.2093	4698
16.2331	6276	16.2328	4070
16.2566	6114	16.2563	4421
16.2801	6126	16.2798	3596
16.3036	6136	16.3033	3972
16.3271	5244	16.3269	4161
16.3506	5962	16.3504	3404
16.3742	5976	16.3739	4247
16.3977	5990	16.3974	3192
16.4212	5572	16.4209	3447
16.4447	5620	16.4444	2805
16.4682	5666	16.4679	3184
16.4917	5752	16.4915	3674
16.5152	5944	16.515	3944
16.5388	6134	16.5385	4806
16.5623	6010	16.562	4594
16.5858	5886	16.5855	4607
16.6093	6318	16.609	4174
16.6328	5556	16.6325	4025
16.6563	5830	16.656	4285
16.6799	5780	16.6795	4241
16.7034	4456	16.7031	4510
16.7268	6260	16.7266	3916
16.7504	5876	16.7501	4345
16.7739	5792	16.7736	3764
16.7974	6292	16.7972	4216
16.8209	5612	16.8207	4052
16.8444	6760	16.8442	4111
16.8679	4784	16.8677	4236
16.8915	5518	16.8912	4243
16.915	5216	16.9147	4192
16.9385	5172	16.9382	3598
16.962	5622	16.9617	4142
16.9855	5520	16.9852	4237
17.009	5418	17.0087	4164
17.0325	6026	17.0323	4302
17.0561	6126	17.0558	3882
17.0796	6166	17.0793	3561
17.1031	4614	17.1028	3361
17.1266	5610	17.1263	3451
17.1501	5728	17.1499	3848
17.1736	6556	17.1734	3975
17.1971	6610	17.1969	3793
17.2206	6662	17.2204	4112
17.2441	4840	17.2439	4170
17.2676	5316	17.2674	3425
17.2912	5822	17.2909	4075
17.3147	4938	17.3144	3730
17.3382	5070	17.3379	3943
17.3617	5204	17.3614	3712
17.3852	5510	17.3849	3481
17.4087	5398	17.4085	3799
17.4322	5288	17.4319	3741
17.4558	5568	17.4555	3627
17.4793	4986	17.479	3868
17.5028	5554	17.5025	4131
17.5263	5662	17.526	4022
17.5498	5368	17.5495	4420
17.5733	5464	17.573	4485
17.5968	5650	17.5966	4004
17.6204	5628	17.62	4703
17.6439	5366	17.6436	4110
17.6674	5310	17.6671	4059
17.6909	5954	17.6906	4513
17.7144	5886	17.7141	3962
17.7379	5818	17.7376	3249
17.7614	3950	17.7611	3203
17.7849	3626	17.7846	2978
17.8084	5536	17.8082	3678
17.8319	7114	17.8317	5034
17.8555	9756	17.8552	8422
17.879	9546	17.8787	8804
17.9025	9338	17.9022	6146
17.926	7338	17.9257	4599
17.9495	5854	17.9492	4541
17.973	6094	17.9727	4368
17.9965	5406	17.9962	4445
18.02	6520	18.0198	4463
18.0435	6260	18.0433	4268
18.067	6072	18.0668	4432
18.0906	5306	18.0903	4338
18.1141	6242	18.1138	4568
18.1376	6244	18.1373	4122
18.1611	5750	18.1608	4387
18.1846	6576	18.1844	3856
18.2081	5472	18.2079	3816
18.2316	5928	18.2314	3697
18.2552	5684	18.2549	4147
18.2786	5742	18.2784	4393
18.3022	5802	18.3019	4264
18.3257	6236	18.3254	4686
18.3492	6744	18.3489	5509
18.3727	9190	18.3724	7391
18.3962	11630	18.3959	8803
18.4197	9774	18.4194	8038
18.4432	6446	18.443	5882
18.4668	6972	18.4665	4682
18.4903	5538	18.49	4285
18.5138	4728	18.5135	4738
18.5373	5080	18.537	4100
18.5608	4890	18.5605	4160
18.5843	4698	18.584	4004
18.6078	6340	18.6075	4187
18.6314	6538	18.631	4295
18.6549	5882	18.6546	4328
18.6784	5518	18.6781	4419
18.7019	5514	18.7016	4257
18.7254	5768	18.7251	4565
18.7489	5276	18.7486	3843
18.7725	4626	18.7721	4501
18.7959	5094	18.7956	4298
18.8194	4952	18.8191	3387
18.8429	5086	18.8426	2941
18.8665	4914	18.8661	3104
18.89	5348	18.8896	3685
18.9135	5468	18.9131	3528
18.937	5580	18.9366	3993
18.9605	5942	18.9601	4595
18.984	4902	18.9836	4151
19.0075	5872	19.0071	4042
19.031	6132	19.0307	4717
19.0545	16880	19.0542	10660
19.078	79968	19.0777	47612
19.1016	195360	19.1012	112652
19.1251	175520	19.1247	100272
19.1486	67680	19.1482	39225
19.1721	19728	19.1718	12023
19.1956	11164	19.1953	6662
19.2191	8004	19.2188	5803
19.2426	6404	19.2423	4968
19.2661	5916	19.2658	5360
19.2896	5668	19.2893	5139
19.3131	5942	19.3129	4995
19.3367	6216	19.3363	4125
19.3602	5140	19.3598	4275
19.3837	4650	19.3834	4018
19.4072	4512	19.4069	3985
19.4307	3230	19.4304	2886
19.4542	3514	19.4539	2918
19.4777	3118	19.4775	2637
19.5013	3742	19.501	3675
19.5248	4354	19.5245	3494
19.5483	5188	19.548	3883
19.5718	5324	19.5715	4012
19.5953	4110	19.595	4742
19.6188	4896	19.6186	4132
19.6423	5044	19.6421	4045
19.6658	4760	19.6656	4662
19.6893	4918	19.6891	3777
19.7128	4816	19.7126	3754
19.7364	4582	19.7361	4159
19.7599	4724	19.7597	4413
19.7834	4866	19.7832	4046
19.8069	4764	19.8067	3997
19.8304	5378	19.8302	3794
19.8539	5490	19.8537	3910
19.8775	5216	19.8772	3905
19.901	4472	19.9007	3979
19.9245	4666	19.9242	3953
19.948	4758	19.9477	3945
19.9715	4850	19.9712	3973
19.995	4512	19.9948	3946
20.0185	4894	20.0183	3587
20.0421	4868	20.0418	3655
20.0656	4842	20.0653	4019
20.0891	5318	20.0888	4082
20.1126	5424	20.1123	4014
20.1361	4548	20.1358	3870
20.1596	4844	20.1593	3963
20.1831	5026	20.1829	4192
20.2066	4500	20.2064	4279
20.2301	4714	20.2299	4120
20.2536	5256	20.2534	4035
20.2772	4132	20.2769	3868
20.3007	5390	20.3004	4532
20.3242	4914	20.3239	4384
20.3477	4352	20.3474	4172
20.3712	5324	20.371	4040
20.3947	4466	20.3945	3962
20.4183	4378	20.418	3774
20.4418	4588	20.4415	4266
20.4653	4272	20.465	4236
20.4888	3954	20.4885	3970
20.5123	5466	20.5121	4189
20.5358	5132	20.5356	3646
20.5594	5608	20.5591	3955
20.5829	4108	20.5826	3781
20.6064	5030	20.6061	4277
20.6299	4166	20.6296	4289
20.6534	4610	20.6531	3935
20.6769	4874	20.6766	4481
20.7005	4496	20.7002	4345
20.724	4262	20.7237	3965
20.7475	4904	20.7472	4221
20.771	4878	20.7707	4234
20.7945	4124	20.7942	3829
20.818	4832	20.8178	4361
20.8415	4368	20.8413	4471
20.8651	5272	20.8648	4424
20.8886	4986	20.8883	4554
20.9121	4704	20.9118	4325
20.9356	4622	20.9353	4231
20.9591	4040	20.9588	3661
20.9826	4870	20.9823	4613
21.0061	5208	21.0058	4405
21.0297	5660	21.0293	4462
21.0532	5388	21.0528	4307
21.0767	3954	21.0764	4242
21.1002	4854	21.0999	4278
21.1237	4110	21.1234	3982
21.1472	4792	21.1469	4118
21.1708	4270	21.1704	4038
21.1943	4156	21.1939	4677
21.2178	4042	21.2174	4542
21.2413	4384	21.241	4540
21.2648	4452	21.2645	4532
21.2883	4626	21.288	3911
21.3118	4824	21.3115	4187
21.3353	4830	21.335	4568
21.3588	4834	21.3585	4394
21.3824	4408	21.382	4616
21.4059	4300	21.4055	4991
21.4294	4190	21.429	4682
21.4529	3976	21.4526	4577
21.4764	3760	21.4761	4660
21.4999	4594	21.4996	4686
21.5234	4826	21.5231	4506
21.547	5306	21.5466	4616
21.5705	5278	21.5701	4544
21.594	4106	21.5936	4292
21.6175	5714	21.6172	4100
21.641	4746	21.6407	4701
21.6645	4418	21.6642	4420
21.6881	4080	21.6877	4093
21.7116	4170	21.7112	4667
21.7351	4260	21.7347	4264
21.7586	4502	21.7582	4153
21.7821	4544	21.7817	4581
21.8057	4586	21.8052	4722
21.8292	4718	21.8288	4374
21.8527	4298	21.8523	4728
21.8762	4088	21.8758	4537
21.8998	4968	21.8993	4313
21.9233	4574	21.9228	4415
21.9468	5018	21.9463	4426
21.9703	5168	21.9698	4507
21.9938	4854	21.9934	4390
22.0173	4648	22.0169	4505
22.0408	4662	22.0404	4820
22.0643	4620	22.0639	5113
22.0878	4576	22.0874	5002
22.1113	4794	22.1109	4814
22.1349	5010	22.1344	4224
22.1584	3786	22.1579	4610
22.1819	4628	22.1814	4500
22.2054	4710	22.205	4851
22.2289	4996	22.2284	4637
22.2524	5142	22.252	4831
22.2759	5558	22.2755	4940
22.2994	5502	22.299	4874
22.323	4834	22.3225	5004
22.3465	4844	22.346	5157
22.37	4746	22.3695	5222
22.3935	4774	22.393	5167
22.417	4804	22.4166	4797
22.4405	4544	22.44	4383
22.464	4734	22.4636	5038
22.4875	4754	22.4871	4615
22.5111	4576	22.5106	5321
22.5346	4396	22.5341	5086
22.5581	4808	22.5576	5318
22.5816	4954	22.5811	5342
22.6051	5100	22.6046	5319
22.6286	5236	22.6281	5930
22.6522	5372	22.6516	5434
22.6757	5058	22.6751	5231
22.6991	4746	22.6987	5345
22.7227	5700	22.7222	4631
22.7462	5624	22.7457	5918
22.7697	4932	22.7692	5408
22.7932	5098	22.7927	5616
22.8167	5446	22.8162	6122
22.8402	5802	22.8397	5598
22.8637	6012	22.8633	5836
22.8873	4986	22.8868	6086
22.9108	5432	22.9103	6003
22.9343	5016	22.9338	5941
22.9578	5374	22.9573	5713
22.9813	5294	22.9808	5973
23.0048	5066	23.0043	5938
23.0283	4838	23.0278	5942
23.0519	5042	23.0513	5992
23.0753	5750	23.0748	6002
23.0988	5548	23.0983	6008
23.1224	5346	23.1219	6003
23.1459	6392	23.1454	6418
23.1694	6200	23.1689	6284
23.1929	5508	23.1924	5866
23.2164	5954	23.2159	5405
23.2399	5790	23.2394	6454
23.2634	5702	23.2629	6056
23.287	5576	23.2864	5833
23.3105	5450	23.31	6604
23.334	5588	23.3334	6627
23.3575	5728	23.357	6315
23.381	5698	23.3805	5645
23.4045	5670	23.404	5900
23.428	5292	23.4275	6514
23.4516	5148	23.451	6488
23.4751	5054	23.4745	6123
23.4985	5210	23.498	5794
23.5221	5368	23.5215	5761
23.5456	5514	23.545	5546
23.5691	5662	23.5685	6124
23.5926	6288	23.592	5935
23.6161	6158	23.6156	5578
23.6396	5600	23.6391	6081
23.6631	6198	23.6626	6750
23.6867	5130	23.6861	6429
23.7102	5676	23.7096	6396
23.7337	6808	23.7331	6105
23.7572	6364	23.7567	5964
23.7807	5634	23.7802	5996
23.8042	5622	23.8037	6392
23.8277	5374	23.8272	6401
23.8513	4740	23.8507	5639
23.8748	6078	23.8742	5774
23.8983	6786	23.8977	6356
23.9218	6378	23.9212	6489
23.9453	5904	23.9448	6686
23.9688	6578	23.9683	6543
23.9923	6854	23.9918	6489
24.0158	6638	24.0153	6182
24.0393	6284	24.0388	6452
24.0628	5914	24.0623	5219
24.0864	5056	24.0858	6047
24.1099	5660	24.1093	5932
24.1334	5818	24.1328	6461
24.1569	5276	24.1563	6190
24.1804	5572	24.1798	5675
24.2039	5684	24.2033	5778
24.2274	5538	24.2268	6338
24.2509	5394	24.2504	6322
24.2744	5740	24.2739	5799
24.2979	6086	24.2974	6077
24.3215	5984	24.3209	6013
24.345	5506	24.3444	6580
24.3685	4876	24.3679	6689
24.392	5442	24.3914	6731
24.4155	5020	24.415	6551
24.439	5506	24.4385	6000
24.4625	5366	24.462	5792
24.4861	5224	24.4855	6328
24.5096	6068	24.509	6587
24.5331	6134	24.5325	5830
24.5566	6426	24.556	5429
24.5801	5734	24.5796	6032
24.6036	5668	24.603	6426
24.6272	6146	24.6265	5962
24.6507	5810	24.6501	6653
24.6742	6230	24.6736	6682
24.6977	5794	24.6971	6155
24.7212	6206	24.7206	6298
24.7447	6182	24.7441	5795
24.7682	5694	24.7676	6690
24.7917	5630	24.7911	6403
24.8153	5742	24.8146	5873
24.8388	5566	24.8382	6243
24.8623	5480	24.8617	5567
24.8858	5344	24.8852	5963
24.9093	5254	24.9087	5953
24.9328	5164	24.9322	6784
24.9563	5442	24.9557	6574
24.9798	5100	24.9792	6619
25.0033	5498	25.0028	5495
25.0268	6450	25.0263	6250
25.0503	6634	25.0498	6227
25.0739	5782	25.0733	6564
25.0974	5268	25.0968	6590
25.1209	4720	25.1204	6258
25.1444	5716	25.1439	6487
25.1679	6054	25.1674	6559
25.1914	5792	25.1909	6300
25.215	5592	25.2144	5616
25.2385	5346	25.2379	6705
25.262	5302	25.2613	6893
25.2855	6090	25.2849	7237
25.309	5944	25.3084	6709
25.3325	5182	25.3319	6444
25.356	5692	25.3554	6498
25.3795	6028	25.3789	6743
25.403	6248	25.4024	6135
25.4265	5280	25.426	6365
25.45	5080	25.4495	6833
25.4735	5276	25.473	6729
25.497	5360	25.4965	6395
25.5206	5444	25.52	6341
25.5441	5320	25.5435	6556
25.5676	5196	25.5671	6633
25.5911	6028	25.5906	6670
25.6146	5858	25.6141	6258
25.6381	5686	25.6376	6818
25.6617	5670	25.6611	6724
25.6851	6234	25.6846	6583
25.7086	6366	25.7081	6875
25.7322	5746	25.7316	6484
25.7557	5798	25.7551	6419
25.7792	5534	25.7786	6664
25.8027	5270	25.8021	6651
25.8262	7328	25.8257	6405
25.8497	7072	25.8492	6955
25.8732	6456	25.8727	7001
25.8967	6172	25.8962	6665
25.9202	6304	25.9197	6982
25.9438	6156	25.9432	6584
25.9673	6408	25.9667	6113
25.9908	5346	25.9902	6288
26.0143	6424	26.0137	6450
26.0378	5682	26.0372	6422
26.0613	6332	26.0608	6236
26.0848	6554	26.0843	6871
26.1083	6452	26.1078	7056
26.1319	5568	26.1313	6658
26.1554	5744	26.1548	7049
26.1789	6454	26.1783	6795
26.2024	6190	26.2018	6916
26.2259	6100	26.2253	6787
26.2494	6464	26.2488	7340
26.2729	6172	26.2723	6614
26.2964	6102	26.2959	7547
26.3199	6032	26.3194	7473
26.3434	6276	26.3429	7655
26.3669	6044	26.3664	7242
26.3904	5812	26.3899	7145
26.4139	5986	26.4134	7164
26.4374	6160	26.4369	7225
26.4609	6306	26.4604	6721
26.4845	6454	26.4839	7292
26.508	6510	26.5074	6515
26.5315	6564	26.531	6679
26.555	6012	26.5545	7319
26.5785	6208	26.578	6683
26.602	6404	26.6015	6768
26.6256	7038	26.625	7081
26.6491	7136	26.6485	7319
26.6726	6642	26.672	7608
26.6961	7154	26.6955	7760
26.7196	6370	26.7191	6933
26.7431	7338	26.7426	7438
26.7666	6580	26.7661	7825
26.7901	6758	26.7896	7693
26.8136	6764	26.8131	7988
26.8372	7124	26.8366	7380
26.8607	7464	26.8601	7965
26.8842	7378	26.8837	7436
26.9077	6900	26.9071	7484
26.9312	6954	26.9307	6796
26.9547	7052	26.9542	7298
26.9782	6884	26.9777	8105
27.0017	6584	27.0012	8441
27.0252	7156	27.0247	8353
27.0487	6796	27.0482	7322
27.0722	6848	27.0717	7922
27.0957	7180	27.0953	7534
27.1193	7510	27.1188	7344
27.1428	7224	27.1423	7154
27.1663	6936	27.1658	7505
27.1898	7732	27.1893	7694
27.2133	8158	27.2128	7572
27.2368	8234	27.2363	7733
27.2603	7680	27.2598	7171
27.2838	7160	27.2833	7562
27.3074	7496	27.3068	7473
27.3309	7168	27.3304	7630
27.3544	6978	27.3539	7892
27.3779	7572	27.3774	8151
27.4014	7568	27.4009	8420
27.425	7564	27.4244	8473
27.4484	7520	27.4479	7777
27.472	7478	27.4714	7768
27.4955	8960	27.495	8111
27.519	8912	27.5185	7801
27.5425	7656	27.542	8042
27.566	8044	27.5655	7642
27.5895	8806	27.589	8605
27.613	8674	27.6125	8478
27.6365	7964	27.636	8504
27.66	8882	27.6595	8444
27.6835	9120	27.6831	8031
27.707	7864	27.7065	8050
27.7305	8054	27.7301	8085
27.754	8244	27.7536	8024
27.7775	8240	27.7771	7635
27.8011	8420	27.8006	8041
27.8246	8428	27.8241	8480
27.8481	8436	27.8476	8863
27.8716	9104	27.8711	8166
27.8951	9180	27.8946	8690
27.9186	10018	27.9181	8826
27.9421	10020	27.9416	7938
27.9656	10094	27.9651	8329
27.9891	10076	27.9887	8242
28.0127	10060	28.0122	8768
28.0361	10004	28.0357	8837
28.0596	9948	28.0592	9319
28.0832	9002	28.0827	9493
28.1067	9258	28.1062	9059
28.1302	9854	28.1297	9315
28.1537	9100	28.1533	8886
28.1772	9848	28.1767	8704
28.2007	9618	28.2003	9210
28.2242	9456	28.2238	9004
28.2478	9296	28.2473	9364
28.2713	10634	28.2708	8620
28.2947	10528	28.2943	9336
28.3183	10424	28.3178	9214
28.3418	9894	28.3413	9066
28.3653	10576	28.3649	8288
28.3889	10700	28.3884	9485
28.4123	10108	28.4119	9737
28.4358	9676	28.4354	9360
28.4593	9722	28.4589	9699
28.4829	10594	28.4824	9747
28.5064	10480	28.506	9528
28.5299	10366	28.5295	9976
28.5534	10962	28.553	10173
28.5769	9420	28.5765	9564
28.6004	11148	28.6	9510
28.6239	10824	28.6235	10039
28.6474	10608	28.647	9243
28.6709	9816	28.6705	9948
28.6944	10606	28.694	9660
28.718	10780	28.7175	9732
28.7415	11760	28.741	9760
28.765	11766	28.7646	9533
28.7885	9056	28.7881	10137
28.812	11010	28.8116	10394
28.8355	11100	28.8351	10669
28.859	9524	28.8586	10323
28.8825	11922	28.8821	10068
28.906	12684	28.9056	10530
28.9296	10900	28.9292	9907
28.9531	12042	28.9527	11216
28.9766	11330	28.9762	10867
29.0001	10660	28.9997	9546
29.0237	11014	29.0232	10097
29.0472	11756	29.0467	10525
29.0707	12092	29.0702	10821
29.0942	11720	29.0937	10789
29.1177	12118	29.1172	10746
29.1412	11198	29.1407	10573
29.1647	11066	29.1642	10852
29.1882	12244	29.1878	11330
29.2118	11596	29.2113	10279
29.2352	11138	29.2348	10082
29.2588	10682	29.2583	11784
29.2823	12420	29.2818	11200
29.3058	12432	29.3053	10340
29.3293	13096	29.3288	11142
29.3528	11822	29.3523	11266
29.3764	12578	29.3758	10615
29.3999	13420	29.3993	10993
29.4234	13886	29.4229	10678
29.4469	12412	29.4464	11309
29.4704	12230	29.4699	11836
29.4939	11728	29.4934	11811
29.5174	12672	29.5169	11857
29.541	13624	29.5405	11773
29.5645	13946	29.5639	11268
29.588	12212	29.5874	11993
29.6115	13024	29.6109	11227
29.635	12766	29.6345	11475
29.6585	13228	29.658	11480
29.6821	13584	29.6815	11447
29.7056	12446	29.705	11462
29.7291	14450	29.7285	11568
29.7526	13874	29.752	11180
29.7761	14096	29.7756	12240
29.7996	13624	29.7991	12098
29.8231	13832	29.8226	12140
29.8466	14060	29.8461	11204
29.8701	13044	29.8696	12340
29.8936	14442	29.8931	12260
29.9171	13280	29.9166	12010
29.9407	14176	29.9401	12095
29.9642	13606	29.9637	12180
29.9877	14154	29.9872	11364
30.0112	14322	30.0107	12337
30.0347	14706	30.0342	12487
30.0582	14770	30.0577	12638
30.0818	14834	30.0813	11802
30.1053	14190	30.1048	12202
30.1288	12216	30.1282	12268
30.1523	9634	30.1518	6159
