# Supplementary material for: Structure of lasso peptide epimerase MslH reveals metal-dependent acid/base catalytic mechanism
Source: Nat Commun. 2023 Aug 8;14:4752. doi: 10.1038/s41467-023-40232-x (PMC10406935; doi:10.1038/s41467-023-40232-x)
Supplement: Supplementary file 4 — Source Data [file 41467_2023_40232_MOESM4_ESM.zip › Sourece Data/Supplementary Figure 17.xlsx]

## Sheet: Supplementary Figure 17
retention time (min)	a) signal intensity (m/z 497) M9	b) signal intensity (m/z 497) LB
2.199	385	381
2.236	340	757
2.273	295	517
2.31	285	549
2.347	275	304
2.384	385	438
2.421	367	495
2.458	331	404
2.495	295	487
2.532	419	570
2.569	544	680
2.606	556	669
2.643	584	534
2.68	612	667
2.717	476	630
2.754	491	459
2.791	682	725
2.828	636	598
2.865	770	713
2.902	689	622
2.939	843	581
2.976	913	923
3.013	630	841
3.05	732	911
3.087	718	899
3.124	739	887
3.161	707	730
3.198	723	522
3.235	600	786
3.272	742	816
3.309	879	808
3.346	842	747
3.383	804	987
3.42	688	1024
3.457	816	963
3.494	804	1047
3.531	793	642
3.568	873	837
3.605	878	882
3.642	768	865
3.679	851	844
3.716	551	822
3.753	951	843
3.79	820	863
3.827	721	935
3.864	788	941
3.901	854	947
3.938	851	843
3.975	841	875
4.012	760	829
4.049	845	690
4.087	930	803
4.123	989	847
4.161	678	824
4.197	888	801
4.235	916	776
4.272	1011	751
4.309	759	764
4.346	861	778
4.383	962	826
4.42	958	875
4.457	713	868
4.494	836	862
4.531	791	928
4.568	696	987
4.605	776	1036
4.642	834	987
4.679	926	683
4.716	880	667
4.753	834	693
4.79	934	906
4.827	901	942
4.864	868	791
4.901	1001	753
4.938	759	935
4.975	740	963
5.012	1090	971
5.049	831	888
5.086	752	822
5.123	794	965
5.16	836	1090
5.197	879	1078
5.234	853	907
5.271	828	544
5.308	854	881
5.345	881	816
5.382	931	1003
5.419	981	948
5.456	1011	919
5.493	869	1001
5.53	772	868
5.567	718	880
5.604	934	966
5.641	828	1052
5.678	1002	1035
5.715	910	721
5.752	1026	939
5.789	877	632
5.826	867	1063
5.863	856	866
5.9	788	719
5.937	985	845
5.974	1040	816
6.011	1157	786
6.048	794	1042
6.085	959	1030
6.122	971	946
6.159	951	1141
6.196	814	818
6.233	726	647
6.27	895	763
6.307	829	866
6.344	1064	756
6.381	1062	871
6.418	1080	910
6.455	855	716
6.492	1133	875
6.529	707	974
6.566	871	970
6.603	1129	1009
6.64	1045	878
6.677	1131	1045
6.714	959	962
6.751	848	885
6.788	984	755
6.825	973	819
6.862	880	840
6.899	838	858
6.936	944	877
6.973	809	997
7.01	881	1117
7.047	825	1059
7.084	906	972
7.121	987	896
7.158	1135	760
7.195	1404	755
7.232	1260	802
7.269	1261	932
7.306	1051	1028
7.343	889	1011
7.38	719	1029
7.417	932	1047
7.454	1043	947
7.491	993	926
7.528	1076	1142
7.565	871	1246
7.602	979	1122
7.639	901	1304
7.676	1016	1076
7.713	1082	1121
7.75	1234	1079
7.787	1270	1147
7.824	1135	1216
7.861	1181	965
7.898	1266	1325
7.935	1352	1205
7.972	1283	1271
8.009	1333	1148
8.046	1093	998
8.083	1131	1131
8.12	1096	989
8.157	1164	1072
8.194	1127	1066
8.231	1090	1108
8.268	1022	1072
8.305	752	1036
8.342	992	1110
8.379	1399	1026
8.416	1486	1035
8.453	1021	1045
8.49	1093	1104
8.527	1245	1054
8.564	1205	1004
8.601	1177	1123
8.638	1149	1241
8.675	1191	876
8.712	1234	1301
8.749	1363	1132
8.786	1407	1338
8.823	1485	1561
8.86	1788	1609
8.897	1705	1064
8.934	1249	1078
8.971	1446	1442
9.008	1357	1472
9.045	1015	1457
9.082	1197	1179
9.119	1573	1637
9.156	1365	1299
9.193	1948	1136
9.23	1878	1563
9.267	2360	2169
9.304	2425	2206
9.341	2603	1956
9.378	1610	1069
9.415	877	1052
9.452	930	867
9.489	615	621
9.526	803	1104
9.563	1132	1200
9.6	1376	1369
9.637	1557	1812
9.674	1738	1838
9.711	1817	1358
9.748	1797	1611
9.785	1778	1897
9.822	1892	1540
9.859	2253	1693
9.896	2258	1783
9.933	2262	1873
9.97	2277	1536
10.007	2291	1906
10.044	2231	1999
10.081	2175	1746
10.118	2350	1747
10.155	2730	2527
10.192	3715	2796
10.229	3916	2967
10.266	3860	2865
10.303	3098	2503
10.34	2765	2040
10.377	2237	2120
10.414	3649	2821
10.451	5352	4181
10.488	4999	3663
10.525	4645	3189
10.562	2641	1620
10.599	2332	2053
10.636	2198	2130
10.673	2004	2131
10.71	3044	2600
10.747	2786	2735
10.784	2528	1895
10.821	2038	1436
10.858	1589	976
10.895	976	940
10.932	1830	1261
10.969	3941	3411
11.006	11544	8364
11.043	11600	8420
11.08	5551	4630
11.117	3215	3021
11.154	2669	2784
11.191	3393	2532
11.228	3303	2701
11.265	3214	3499
11.302	2673	3399
11.339	2548	2972
11.376	2320	2676
11.413	1490	1484
11.45	1934	1557
11.487	2595	1485
11.524	2310	1629
11.561	1584	1185
11.598	1222	803
11.635	1060	506
11.672	680	509
11.709	686	731
11.746	746	987
11.783	1251	1508
11.82	1493	1673
11.857	5404	3800
11.894	15768	4447
11.931	11880	5094
11.968	3626	2126
12.005	1203	1422
12.042	1234	1030
12.079	996	1178
12.116	1160	1338
12.153	958	1204
12.19	1292	1350
12.227	1204	1571
12.264	1049	982
12.301	1100	1239
12.338	1107	1607
12.375	1114	1258
12.412	1116	1167
12.449	1117	974
12.486	1064	1034
12.523	1228	1093
12.56	1259	1369
12.597	1290	1328
12.634	1267	1037
12.671	1297	1356
12.709	1169	1157
12.745	1248	1824
12.782	1327	1677
12.82	1332	1648
12.857	980	1183
12.894	1413	1366
12.931	1496	1231
12.968	936	1198
13.005	993	1166
13.042	1095	1433
13.079	1442	1487
13.116	1746	1381
13.153	1533	1306
13.19	990	1172
13.227	1203	1111
13.264	1168	1049
13.301	1303	1328
13.338	1387	1769
13.375	1441	1927
13.412	1495	1557
13.449	1505	1644
13.486	1693	1626
13.523	1735	1259
13.56	1384	1489
13.597	1416	1249
13.634	1422	1131
13.671	946	1162
13.708	691	622
13.745	543	461
13.782	565	720
13.819	644	719
13.856	728	765
13.893	839	736
13.93	1097	1191
13.967	1055	1274
14.004	1013	1456
14.041	2079	1517
14.078	1857	1578
14.115	1761	1255
14.152	1457	1248
14.189	1082	1062
14.226	768	930
14.263	881	931
14.3	963	904
14.337	1041	1189
14.374	1336	1242
14.411	1744	1853
14.448	2257	1850
14.485	1824	1846
14.522	2250	3111
14.559	50800	78368
14.596	499136	565760
14.633	591872	502272
14.67	167424	124064
14.707	25924	19036
14.744	8045	7507
14.781	4831	4196
14.818	3664	3672
14.855	4117	3068
14.892	2685	2623
14.929	2271	2011
14.966	2096	2108
15.003	2016	1825
15.04	1508	1578
15.077	1711	1761
15.114	2041	1838
15.151	1762	1784
15.188	1887	1531
15.225	1434	1352
15.262	1436	1369
15.299	1557	1475
15.336	1386	1350
15.373	1517	1583
15.41	1648	1884
15.447	2301	3315
15.484	46336	83296
15.521	457088	508352
15.558	499648	392832
15.595	126560	80064
15.632	18964	14196
15.669	5934	5330
15.706	3670	3625
15.743	2417	2961
15.78	2514	2163
15.817	2477	1854
15.854	2022	2309
15.891	1765	2068
15.928	1575	1571
15.965	1860	1768
16.002	1496	1987
16.039	1470	1662
16.076	1657	1470
16.113	1369	1555
16.15	1227	1664
16.187	1672	1360
16.224	1634	1448
16.261	1725	1536
16.298	1343	1286
16.335	1299	1601
16.372	1135	1644
16.409	1479	1523
16.446	1335	1445
16.483	1642	1244
16.52	1427	1273
16.557	1215	1584
16.594	1651	1469
16.631	1141	1474
16.668	1427	1466
16.705	1602	1458
16.742	1551	1576
16.779	1493	1563
16.816	1477	1681
16.853	1450	1697
16.89	1423	1583
16.927	1397	1667
16.964	1530	1650
17.001	1664	1258
17.038	1610	1379
17.075	1782	1630
17.112	1351	1147
17.149	1450	1144
17.186	1236	1489
17.223	1247	1769
17.26	1017	1582
17.297	1503	1561
17.334	1676	1466
17.371	1366	1476
17.408	1279	1487
17.445	1336	1376
17.482	1176	1337
17.519	1322	1240
17.556	1418	1143
17.593	1347	1366
17.63	1451	1354
17.667	1390	1328
17.704	1449	1647
17.741	1084	1611
17.778	1627	1440
17.815	1224	1544
17.852	1590	1637
17.889	2253	2821
17.926	2818	3397
17.963	2407	3974
18	1996	1680
18.037	1467	1705
18.074	1626	2172
18.111	1617	1476
18.148	1605	2125
18.185	1593	1662
18.222	1558	1294
18.259	1380	1554
18.296	1201	1657
18.333	1585	1232
18.37	1448	1692
18.407	2464	3173
18.444	4341	3331
18.481	3782	3489
18.518	1807	1890
18.555	2080	1236
18.592	1687	1627
18.629	1932	1588
18.666	1491	1185
18.703	1958	1399
18.74	1539	1568
18.777	1392	1727
18.814	1720	1599
18.851	1538	1414
18.888	1638	1693
18.925	1545	1322
18.962	1522	1532
18.999	1472	1653
19.036	1422	1528
19.073	1846	1923
19.11	10204	16792
19.147	90688	49456
19.184	89968	31684
19.221	18008	13916
19.258	3801	3204
19.295	2238	2324
19.332	2595	2477
19.369	1682	1530
19.406	1884	1727
19.443	1451	1353
19.48	1533	1374
19.517	1288	1618
19.554	1362	1484
19.591	1498	1304
19.628	1292	1385
19.665	1317	1226
19.702	1226	1241
19.739	1082	916
19.776	799	839
19.813	1139	1049
19.85	1047	1039
19.887	955	1028
19.924	1073	1079
19.961	1135	1063
19.998	1198	1046
20.035	957	1120
20.072	1375	1194
20.109	1379	1289
20.146	1167	1387
20.183	1052	1386
20.22	1363	1384
20.257	879	1270
20.294	1443	1375
20.331	1274	1401
20.368	1323	1376
20.405	981	1353
20.442	1500	772
20.479	1163	1361
20.516	1157	1176
20.553	1052	1168
20.59	1093	1395
20.627	1055	1315
20.664	1213	1280
20.701	1157	1244
20.738	1101	1329
20.775	970	1062
20.812	1171	1384
20.849	1017	1137
20.886	971	1140
20.923	1107	1290
20.96	1079	1176
20.997	1119	1145
21.034	905	1016
21.071	1009	1022
21.108	1335	1297
21.145	1293	1230
21.182	1161	1189
21.219	971	1182
21.256	1021	1175
21.294	852	1182
21.331	998	1306
21.367	992	948
21.405	987	1187
21.442	876	1479
21.479	991	900
21.516	797	1411
21.553	965	1165
21.59	1212	997
21.627	1160	981
21.664	960	1086
21.701	1197	975
21.738	790	1092
21.775	1081	1050
21.812	1098	1008
21.849	873	962
21.886	841	999
21.923	1100	967
21.96	963	935
21.997	865	956
22.034	918	977
22.071	1034	1057
22.108	728	1076
22.145	799	994
22.182	702	829
22.219	799	918
22.256	897	1073
22.293	871	1133
22.33	640	914
22.367	964	1077
22.404	1076	964
22.441	1203	1117
22.478	1026	1079
22.515	1018	1562
22.552	1017	1755
22.589	1322	1708
22.626	1286	1604
22.663	1404	1814
22.7	1417	1955
22.737	1430	1993
22.774	1465	1888
22.811	1775	1940
22.848	2086	2080
22.885	1945	2163
22.922	1927	2475
22.959	2205	2551
22.996	2322	2354
23.033	2305	2422
23.07	2024	2565
23.107	2091	2575
23.144	2109	1909
23.181	2327	2542
23.218	2293	2556
23.255	2244	2092
23.292	2428	2285
23.329	2006	2317
23.366	1907	2122
23.403	1760	2204
23.44	2294	2284
23.477	2229	2363
23.514	1902	2365
23.551	2017	2366
23.588	2177	1894
23.625	2069	2492
23.662	1899	2620
23.699	1958	2286
23.736	2105	2391
23.773	2134	1863
23.81	2240	2276
23.847	2172	2148
23.884	1847	2072
23.921	1789	2197
23.958	2351	2089
23.995	2328	2075
24.032	1555	2168
24.069	2058	1828
24.106	2174	2294
24.143	1928	2193
24.18	2041	1838
24.217	2041	2155
24.254	1972	2146
24.291	1707	2361
24.328	2059	2301
24.365	2242	1836
24.402	1561	1963
24.439	2001	2172
24.476	2227	2322
24.513	2245	2070
24.55	2270	2182
24.587	2241	1974
24.624	1846	2010
24.661	2038	2650
24.698	1846	2601
24.735	2155	2125
24.772	1978	2240
24.809	1801	1949
24.846	1942	2089
24.883	2082	2230
24.92	1956	1870
24.957	1957	2371
24.994	2420	2214
25.031	2316	2194
25.068	2176	2056
25.105	2612	2072
25.142	2008	2053
25.179	1866	2033
25.216	2106	2154
25.253	2028	2275
25.29	2077	2219
25.327	1985	2415
25.364	1893	1876
25.401	2054	2399
25.438	2061	2334
25.475	1933	2252
25.512	1987	2466
25.549	2048	2472
25.586	2136	2146
25.623	2224	2523
25.66	2494	2287
25.697	2489	2600
25.734	2116	2481
25.771	1963	2399
25.808	1959	1815
25.845	2181	1942
25.882	2299	2069
25.919	2462	1900
25.956	2336	1992
25.993	1524	2140
26.03	2552	2289
26.067	2506	2217
26.104	2081	2237
26.141	1924	2257
26.178	1939	2083
26.215	2044	1909
26.252	1848	2389
26.289	2127	2091
26.326	2086	2229
26.363	2279	2279
26.4	1991	2230
26.437	1970	2215
26.474	1910	2254
26.511	1890	2103
26.548	1914	2308
26.585	1938	2241
26.622	1982	2033
26.659	2026	2104
26.696	2080	2176
26.733	2133	2316
26.77	1897	2309
26.807	2280	2385
26.844	2196	2486
26.881	2006	2463
26.918	1817	2069
26.955	1799	2390
26.992	1800	1890
27.029	1802	2175
27.066	1617	1978
27.103	2016	2485
27.14	2026	2373
27.177	1948	1880
27.214	1997	2410
27.251	1849	2360
27.288	1817	2352
27.325	1785	2178
27.362	1889	2609
27.399	1994	2693
27.436	1871	2207
27.473	1749	2525
27.51	2319	2183
27.547	2154	1779
27.584	2174	2248
27.621	2040	1992
27.658	2032	2480
27.695	2156	2181
27.732	2302	2357
27.769	2413	2473
27.806	1964	1948
27.843	1862	2280
27.88	2407	2196
27.917	1779	2370
27.954	2108	2309
27.991	1990	2249
28.028	2021	2329
28.065	2058	2119
28.102	2105	2210
28.139	2066	2301
28.176	1987	2345
28.213	2150	1924
28.25	2162	2220
28.287	2175	2614
28.324	2084	2555
28.361	2246	2309
28.398	2254	2245
28.435	2221	2318
28.472	2188	2377
28.509	2023	2436
28.546	2058	2159
28.583	1938	2207
28.62	2038	2412
28.657	2138	2152
28.694	2202	2160
28.731	2266	2168
28.768	2083	2282
28.805	2211	2395
28.842	2218	2477
28.879	1891	2010
28.916	2430	2041
28.953	2204	2303
28.99	2552	2397
29.027	2562	2479
29.064	2019	2454
29.101	2565	2433
29.138	2447	2506
29.175	2331	2662
29.212	2146	2625
29.249	2005	2619
29.286	2083	2684
29.323	1996	2424
29.36	1909	2882
29.397	2349	2276
29.434	2297	2293
29.471	2634	2567
29.508	2375	2656
29.545	2276	2539
29.582	2392	2422
29.619	2464	2591
29.656	2013	2148
29.693	2131	2571
29.73	2603	2481
29.767	2328	2322
29.804	1944	2660
29.842	1947	2636
29.878	2373	2743
29.915	2423	2492
29.953	1924	2639
29.989	2058	2423
30.027	1857	2562
30.064	2624	2528
30.1	2568	2494
30.138	2064	2430
30.175	1445	1612
