# Supplementary material for: Structure of lasso peptide epimerase MslH reveals metal-dependent acid/base catalytic mechanism
Source: Nat Commun. 2023 Aug 8;14:4752. doi: 10.1038/s41467-023-40232-x (PMC10406935; doi:10.1038/s41467-023-40232-x)
Supplement: Supplementary file 4 — Source Data [file 41467_2023_40232_MOESM4_ESM.zip › Sourece Data/Supplementary Figure 10.xlsx]

## Sheet: Supplementary Figure 10
a) standard		b) MslA WT + DTT		c) MslA WT - DTT		d) MslA-Cys13/19S + DTT
220330_20221005-DL-Trp-L-FDLA-n		220370_20221005-MslA-WT+H-WT+B1+DTT-L-FDLA-n		220452_20221013-MslA-WT+H-WT+B1-noDTT-L-FDLA-n		220406_20221005-MslA-23+H-WT+B1+DTT-L-FDLA-n
retention time (min)	signal intensity (m/z 497)	retention time (min)	signal intensity (m/z 497)	retention time (min)	signal intensity (m/z 497)	retention time (min)	signal intensity (m/z 497)
2.09738	304	2.09738	238	2.09738	394	2.09738	1124
2.13435	605	2.13435	469	2.13435	781	2.13435	895
2.17133	441	2.17133	678	2.17132	725	2.17132	287
2.2083	291	2.20828	473	2.20832	642	2.2083	521
2.24528	306	2.24527	490	2.24528	191	2.24527	357
2.28223	470	2.28223	569	2.28225	470	2.28223	486
2.3192	505	2.31922	555	2.3192	431	2.3192	400
2.35618	509	2.35617	540	2.35618	607	2.35618	466
2.39315	341	2.39315	560	2.39315	469	2.39315	328
2.43012	403	2.43012	525	2.43012	361	2.43015	383
2.46708	373	2.4671	491	2.46708	293	2.46708	352
2.50407	343	2.50408	456	2.50405	411	2.50408	513
2.54103	383	2.54105	465	2.54103	455	2.54103	644
2.578	422	2.57802	473	2.578	536	2.57802	561
2.61497	408	2.61498	472	2.61498	471	2.61498	556
2.65197	442	2.65193	472	2.65195	406	2.65193	455
2.68893	476	2.68892	486	2.68892	364	2.68892	371
2.72588	498	2.72588	499	2.7259	460	2.7259	291
2.76285	299	2.76287	545	2.76285	363	2.76287	385
2.79983	576	2.79983	549	2.79983	416	2.79982	359
2.83682	504	2.8368	447	2.83682	387	2.8368	347
2.87377	466	2.87378	403	2.87377	358	2.87377	334
2.91073	436	2.91073	428	2.91073	281	2.91075	303
2.94772	475	2.94772	453	2.94772	476	2.94772	271
2.98468	510	2.98468	612	2.98468	481	2.98468	352
3.02165	546	3.02165	616	3.02165	302	3.02165	433
3.05862	543	3.05862	534	3.05863	467	3.05862	436
3.0956	390	3.09558	770	3.0956	458	3.0956	393
3.13257	425	3.13257	343	3.13258	403	3.13255	572
3.16955	460	3.16955	614	3.16953	498	3.16955	543
3.20652	533	3.2065	581	3.2065	466	3.2065	434
3.24347	492	3.24348	626	3.24348	325	3.24348	213
3.28045	452	3.28047	415	3.28043	518	3.28043	369
3.31743	347	3.3174	608	3.31742	465	3.31743	349
3.35442	442	3.3544	422	3.3544	579	3.35438	347
3.39137	538	3.39137	481	3.39135	499	3.39137	346
3.42833	701	3.42835	447	3.42833	402	3.42833	363
3.46528	699	3.46532	493	3.46532	513	3.46532	380
3.50227	541	3.50228	539	3.50227	335	3.50227	314
3.53925	377	3.53925	509	3.53925	591	3.53925	531
3.57622	468	3.57622	479	3.5762	582	3.5762	500
3.61318	662	3.61318	610	3.61318	339	3.61318	555
3.65015	577	3.65015	672	3.65017	476	3.65017	316
3.68712	639	3.68713	658	3.68712	672	3.68713	371
3.72408	364	3.7241	654	3.7241	474	3.72412	373
3.76105	461	3.76107	654	3.76107	524	3.76107	503
3.79805	666	3.79803	644	3.79803	357	3.79805	482
3.83502	752	3.83502	682	3.835	530	3.83502	497
3.87198	405	3.87198	605	3.87198	467	3.872	438
3.90895	482	3.90897	628	3.90897	465	3.90897	369
3.94593	526	3.94593	577	3.94592	555	3.94593	397
3.9829	542	3.98288	549	3.98288	552	3.9829	424
4.01985	544	4.01985	524	4.01985	411	4.01988	316
4.05685	546	4.05685	568	4.05683	455	4.05683	300
4.0938	543	4.0938	536	4.0938	498	4.0938	336
4.13078	540	4.13077	505	4.13078	565	4.13077	427
4.16775	641	4.16773	657	4.16775	496	4.16775	496
4.20472	630	4.2047	681	4.20472	426	4.20472	429
4.2417	467	4.2417	679	4.24168	323	4.24168	573
4.27865	491	4.27867	479	4.27867	337	4.27867	588
4.31563	497	4.31563	460	4.31563	352	4.31563	273
4.3526	503	4.3526	736	4.35258	434	4.35258	405
4.38958	630	4.38957	475	4.38957	487	4.38958	400
4.42653	604	4.42655	587	4.42653	540	4.42655	408
4.46352	578	4.4635	538	4.46352	497	4.46352	406
4.50047	589	4.50048	487	4.50048	609	4.50048	404
4.53745	599	4.53743	436	4.53745	552	4.53745	431
4.57443	577	4.57445	522	4.57443	495	4.57443	458
4.6114	526	4.6114	647	4.61138	380	4.6114	530
4.64837	374	4.64835	640	4.64837	476	4.64837	496
4.68533	459	4.68535	470	4.68535	632	4.68533	479
4.7223	477	4.72232	521	4.7223	569	4.7223	344
4.75927	516	4.75927	486	4.75927	535	4.75928	457
4.79625	500	4.79625	338	4.79625	472	4.79625	535
4.83322	487	4.83322	430	4.83323	478	4.83322	332
4.87018	474	4.8702	522	4.8702	489	4.87018	360
4.90717	482	4.90715	543	4.90718	501	4.90717	388
4.94413	490	4.94415	521	4.94413	392	4.94412	482
4.9811	407	4.9811	499	4.9811	425	4.9811	502
5.01808	460	5.01808	454	5.01807	465	5.01807	292
5.05503	500	5.05503	537	5.05503	500	5.05503	528
5.092	539	5.09202	472	5.092	536	5.09202	446
5.12898	486	5.12898	406	5.12898	383	5.12898	545
5.16595	433	5.16595	516	5.16597	417	5.16595	513
5.20293	578	5.20293	500	5.20293	337	5.20293	481
5.2399	560	5.23988	494	5.23988	370	5.2399	474
5.27687	755	5.27688	488	5.27688	548	5.27687	439
5.31385	685	5.31383	447	5.31383	535	5.31385	474
5.35082	547	5.35083	405	5.3508	604	5.3508	451
5.38778	680	5.38778	502	5.38778	626	5.38777	429
5.42475	643	5.42477	408	5.42475	419	5.42475	359
5.46172	602	5.46172	314	5.46172	390	5.46172	371
5.49868	350	5.49868	369	5.49868	478	5.4987	383
5.53565	749	5.53565	315	5.53567	626	5.53567	482
5.57263	686	5.57263	569	5.57265	604	5.57263	643
5.60962	591	5.6096	650	5.60962	578	5.6096	575
5.64657	612	5.64658	528	5.64657	552	5.64657	411
5.68355	662	5.68355	533	5.68353	527	5.68353	478
5.7205	612	5.72052	537	5.72053	551	5.72053	555
5.7575	562	5.75748	578	5.75748	393	5.75748	457
5.79445	660	5.79445	618	5.79445	511	5.79447	441
5.83142	581	5.83143	439	5.83143	579	5.83143	399
5.8684	502	5.86842	476	5.8684	460	5.8684	422
5.90537	634	5.90537	513	5.90537	513	5.90538	444
5.94237	574	5.94235	396	5.94237	352	5.94235	574
5.97932	668	5.9793	341	5.9793	480	5.97932	583
6.01628	762	6.01627	286	6.01628	459	6.01627	543
6.05325	702	6.05325	423	6.05325	571	6.05325	503
6.09023	757	6.09022	560	6.09022	610	6.09023	494
6.1272	571	6.1272	527	6.1272	348	6.1272	485
6.16417	704	6.16417	495	6.16415	531	6.16417	503
6.20112	544	6.20115	426	6.20115	676	6.20115	521
6.2381	765	6.2381	580	6.2381	535	6.2381	604
6.27508	629	6.27508	593	6.27508	503	6.27508	542
6.31205	733	6.31205	606	6.31203	703	6.31205	480
6.34902	733	6.34902	631	6.34902	762	6.34902	422
6.38598	734	6.386	657	6.386	553	6.38598	397
6.42297	807	6.42297	615	6.42295	546	6.42297	372
6.45992	521	6.45992	574	6.45993	541	6.45993	365
6.49692	430	6.4969	633	6.4969	552	6.49692	357
6.53387	592	6.53387	628	6.53387	638	6.53387	462
6.57083	530	6.57085	441	6.57085	429	6.57085	507
6.60783	561	6.60782	558	6.60782	402	6.60782	306
6.64478	592	6.64478	512	6.64478	499	6.64478	509
6.68175	557	6.68177	560	6.68175	595	6.68177	543
6.71873	680	6.71872	568	6.71873	541	6.71872	395
6.75572	718	6.7557	611	6.75568	489	6.75568	560
6.79267	558	6.79267	655	6.79268	502	6.79267	611
6.82962	569	6.82963	658	6.82965	312	6.82963	510
6.8666	751	6.86662	660	6.86662	522	6.8666	586
6.90357	817	6.90358	704	6.90358	530	6.90358	584
6.94055	610	6.94053	747	6.94055	416	6.94055	443
6.97752	535	6.97753	598	6.97753	627	6.97752	611
7.01448	931	7.01448	621	7.01448	553	7.0145	540
7.05145	705	7.05148	883	7.05145	361	7.05147	595
7.08842	670	7.08845	1035	7.08845	549	7.08843	351
7.12538	717	7.12542	446	7.1254	536	7.12542	464
7.16238	615	7.16237	551	7.1624	547	7.16238	305
7.19933	640	7.19935	803	7.19933	510	7.19935	421
7.23632	573	7.23633	702	7.23633	473	7.23632	537
7.27328	741	7.2733	726	7.27328	559	7.27328	483
7.31025	772	7.31027	648	7.31027	644	7.31025	635
7.34723	583	7.34725	682	7.34722	604	7.34723	633
7.38418	698	7.3842	626	7.38418	484	7.3842	427
7.42118	704	7.42117	600	7.42118	519	7.42118	381
7.45813	620	7.45815	830	7.45813	649	7.45815	671
7.49512	675	7.49512	812	7.49512	579	7.49512	915
7.53207	730	7.53208	794	7.5321	679	7.5321	778
7.56905	618	7.56905	499	7.56908	628	7.56907	585
7.60602	589	7.60602	680	7.60603	576	7.60603	725
7.643	711	7.643	425	7.643	527	7.643	519
7.67997	633	7.67997	639	7.67997	478	7.67998	693
7.71693	638	7.71695	596	7.71693	496	7.71695	739
7.75392	644	7.7539	691	7.75392	586	7.75392	476
7.79088	810	7.79087	709	7.79087	554	7.79088	606
7.82785	744	7.82785	477	7.82783	549	7.82787	504
7.86482	679	7.86482	558	7.86483	544	7.86483	352
7.9018	863	7.90178	663	7.9018	385	7.9018	632
7.93877	602	7.93875	602	7.93877	636	7.93877	675
7.97572	634	7.97573	632	7.97573	668	7.97573	448
8.0127	665	8.0127	428	8.0127	699	8.01272	471
8.0497	637	8.04967	521	8.04968	508	8.0497	770
8.08663	608	8.08663	593	8.08663	648	8.08667	688
8.12362	622	8.1236	532	8.12363	460	8.12363	457
8.16058	581	8.16057	505	8.16058	542	8.1606	444
8.19755	540	8.19755	496	8.19757	521	8.19758	626
8.23452	568	8.23452	670	8.23453	641	8.23455	577
8.2715	551	8.27148	843	8.2715	598	8.2715	563
8.30848	732	8.30847	795	8.30848	534	8.30847	549
8.34543	696	8.34545	691	8.34543	558	8.34547	530
8.38242	660	8.38243	565	8.3824	582	8.38242	602
8.41938	832	8.41938	535	8.4194	765	8.41938	549
8.45637	547	8.45635	643	8.45635	720	8.45635	495
8.49333	843	8.49332	684	8.49333	729	8.49335	422
8.53028	762	8.53028	765	8.5303	419	8.53032	488
8.56727	573	8.56727	686	8.56728	518	8.56727	555
8.60425	926	8.60425	694	8.60423	580	8.60423	615
8.64122	567	8.64122	738	8.64122	604	8.64122	692
8.67817	953	8.67818	693	8.67817	605	8.67818	441
8.71517	907	8.71515	649	8.71515	632	8.71517	561
8.75212	885	8.75213	652	8.75212	698	8.75213	613
8.78908	670	8.78908	656	8.7891	372	8.78908	536
8.82607	740	8.82605	668	8.82605	345	8.82608	459
8.86303	764	8.86303	681	8.86303	687	8.86303	634
8.9	657	8.89998	446	8.9	595	8.9	526
8.93698	832	8.93697	771	8.93698	713	8.93698	344
8.97395	766	8.97395	626	8.97393	484	8.97395	587
9.01092	791	9.01092	794	9.01092	651	9.01092	517
9.0479	821	9.04788	669	9.04788	568	9.04788	714
9.08485	887	9.08485	476	9.08485	588	9.08487	636
9.12183	460	9.12182	859	9.12183	608	9.12183	570
9.1588	880	9.15878	587	9.1588	514	9.15882	692
9.19577	868	9.19577	769	9.19577	504	9.19577	607
9.23273	794	9.23272	693	9.23273	528	9.23275	497
9.26972	804	9.26972	445	9.26972	551	9.26973	361
9.3067	815	9.3067	669	9.30667	575	9.3067	599
9.34367	715	9.34365	715	9.34365	465	9.34367	741
9.38062	802	9.38062	680	9.38062	336	9.38063	920
9.41758	599	9.4176	512	9.41758	503	9.4176	648
9.45457	614	9.45457	401	9.45458	487	9.45457	881
9.49153	608	9.49153	402	9.49152	522	9.49153	503
9.5285	678	9.5285	508	9.5285	556	9.5285	725
9.56547	657	9.56547	613	9.56547	554	9.5655	623
9.60245	636	9.60245	686	9.60243	775	9.60245	639
9.63942	687	9.63942	758	9.63943	666	9.63943	512
9.6764	710	9.67638	595	9.67638	557	9.67642	682
9.71337	733	9.71337	693	9.71337	628	9.71335	605
9.75033	768	9.75033	673	9.75035	541	9.75033	575
9.78728	803	9.7873	744	9.78732	447	9.7873	528
9.82427	780	9.82427	724	9.82427	661	9.8243	860
9.86125	757	9.86123	700	9.86125	866	9.86125	864
9.8982	1118	9.8982	1093	9.89822	1539	9.89822	1380
9.93518	1396	9.93518	1582	9.93517	1409	9.9352	1601
9.97215	1420	9.97217	1612	9.97215	1258	9.97215	1518
10.0091	1443	10.0091	1099	10.0091	763	10.0091	1300
10.0461	1121	10.0461	935	10.0461	573	10.0461	761
10.0831	1159	10.0831	781	10.0831	662	10.0831	936
10.12	1148	10.12	620	10.12	1569	10.12	1536
10.157	1362	10.157	706	10.157	1755	10.157	2928
10.194	1385	10.194	789	10.194	1117	10.194	2820
10.2309	1408	10.2309	796	10.2309	617	10.2309	2712
10.2679	1238	10.2679	803	10.2679	685	10.2679	782
10.3049	1097	10.3049	759	10.3049	607	10.3049	1076
10.3419	658	10.3419	615	10.3419	446	10.3419	806
10.3788	921	10.3788	858	10.3788	492	10.3788	502
10.4158	922	10.4158	815	10.4158	537	10.4158	673
10.4528	1007	10.4528	795	10.4528	528	10.4528	1030
10.4898	1030	10.4898	775	10.4898	518	10.4898	1011
10.5267	997	10.5267	1001	10.5267	473	10.5267	659
10.5637	941	10.5637	1018	10.5637	427	10.5637	739
10.6007	1130	10.6007	1311	10.6007	374	10.6007	488
10.6376	786	10.6376	496	10.6376	721	10.6377	340
10.6746	686	10.6746	621	10.6746	1207	10.6746	992
10.7116	1052	10.7116	1021	10.7116	2686	10.7116	2367
10.7485	1830	10.7485	2189	10.7485	2300	10.7486	4644
10.7855	4816	10.7855	4851	10.7855	1914	10.7855	4303
10.8225	3922	10.8225	4432	10.8225	863	10.8225	1852
10.8595	1122	10.8594	1519	10.8594	453	10.8595	688
10.8964	1168	10.8964	904	10.8964	500	10.8964	566
10.9334	907	10.9334	693	10.9334	335	10.9334	405
10.9703	887	10.9704	738	10.9703	485	10.9704	508
11.0074	1202	11.0073	899	11.0073	339	11.0074	612
11.0443	1175	11.0443	587	11.0443	518	11.0443	406
11.0813	848	11.0813	687	11.0813	318	11.0813	466
11.1183	1115	11.1183	744	11.1183	731	11.1183	710
11.1552	903	11.1552	625	11.1552	629	11.1553	851
11.1922	912	11.1922	884	11.1922	840	11.1922	910
11.2292	1019	11.2292	1164	11.2292	976	11.2292	1367
11.2661	1040	11.2661	1078	11.2661	392	11.2662	1589
11.3031	1061	11.3031	728	11.3031	302	11.3031	503
11.3401	879	11.3401	594	11.3401	326	11.3401	257
11.377	763	11.377	626	11.377	358	11.3771	379
11.414	745	11.414	583	11.414	363	11.414	315
11.451	573	11.451	540	11.451	362	11.451	416
11.488	741	11.4879	856	11.4879	426	11.488	478
11.5249	1070	11.5249	1049	11.5249	593	11.5249	860
11.5619	977	11.5619	911	11.5619	799	11.5619	952
11.5989	1098	11.5989	694	11.5989	2532	11.5989	1221
11.6358	1747	11.6358	846	11.6359	2286	11.6359	1615
11.6728	1550	11.6728	960	11.6728	626	11.6728	1286
11.7098	1354	11.7098	1074	11.7098	381	11.7098	957
11.7468	721	11.7468	690	11.7468	420	11.7468	791
11.7837	908	11.7837	604	11.7837	360	11.7837	530
11.8207	630	11.8207	689	11.8207	417	11.8207	427
11.8577	776	11.8577	738	11.8577	368	11.8577	741
11.8946	868	11.8946	786	11.8946	411	11.8947	648
11.9316	895	11.9316	830	11.9316	343	11.9316	660
11.9686	939	11.9686	626	11.9686	425	11.9686	778
12.0055	737	12.0055	575	12.0055	508	12.0055	680
12.0425	831	12.0425	637	12.0425	426	12.0425	582
12.0795	1040	12.0795	948	12.0795	344	12.0795	863
12.1165	1092	12.1164	1043	12.1164	373	12.1165	671
12.1534	1070	12.1534	933	12.1534	402	12.1534	478
12.1904	1322	12.1904	620	12.1904	295	12.1904	844
12.2274	653	12.2273	719	12.2274	470	12.2274	728
12.2643	944	12.2643	987	12.2644	491	12.2644	880
12.3013	728	12.3013	829	12.3013	389	12.3013	938
12.3383	984	12.3383	670	12.3383	408	12.3383	662
12.3753	1089	12.3753	903	12.3753	428	12.3753	862
12.4122	845	12.4122	931	12.4122	419	12.4123	818
12.4492	875	12.4492	977	12.4492	410	12.4492	679
12.4862	946	12.4862	706	12.4862	375	12.4862	678
12.5231	888	12.5231	654	12.5231	422	12.5231	655
12.5601	988	12.5601	733	12.5601	469	12.5601	632
12.5971	979	12.5971	811	12.5971	490	12.5971	460
12.634	844	12.634	455	12.634	498	12.6341	800
12.671	919	12.671	567	12.671	452	12.671	767
12.708	991	12.708	444	12.708	525	12.708	757
12.745	958	12.7449	574	12.745	425	12.745	587
12.7819	894	12.7819	703	12.7819	728	12.7819	674
12.8189	940	12.8189	765	12.8189	700	12.8189	999
12.8559	887	12.8559	828	12.8559	586	12.8559	981
12.8928	952	12.8929	796	12.8929	285	12.8929	965
12.9298	1018	12.9298	764	12.9298	338	12.9298	627
12.9668	804	12.9668	743	12.9668	548	12.9668	596
13.0038	769	13.0038	691	13.0038	470	13.0038	782
13.0407	880	13.0407	724	13.0407	928	13.0408	670
13.0777	990	13.0777	941	13.0777	957	13.0777	559
13.1147	1410	13.1147	1092	13.1147	647	13.1147	1067
13.1516	1350	13.1516	1052	13.1516	342	13.1516	998
13.1886	1289	13.1886	743	13.1886	634	13.1886	957
13.2256	753	13.2256	1140	13.2256	735	13.2256	1142
13.2625	784	13.2625	945	13.2625	592	13.2626	1135
13.2995	780	13.2995	929	13.2995	513	13.2995	1116
13.3365	695	13.3365	588	13.3365	433	13.3365	789
13.3735	610	13.3735	685	13.3735	542	13.3735	769
13.4104	893	13.4104	454	13.4104	373	13.4104	925
13.4474	450	13.4474	566	13.4474	520	13.4474	304
13.4844	355	13.4844	139	13.4844	383	13.4844	476
13.5214	431	13.5214	326	13.5214	415	13.5214	255
13.5583	461	13.5583	403	13.5583	150	13.5583	279
13.5953	260	13.5953	342	13.5953	333	13.5953	304
13.6323	361	13.6323	473	13.6323	293	13.6323	253
13.6692	612	13.6692	504	13.6692	860	13.6693	397
13.7062	744	13.7062	535	13.7062	904	13.7062	837
13.7432	876	13.7432	790	13.7432	1106	13.7432	999
13.7801	965	13.7801	2657	13.7801	1309	13.7802	1082
13.8171	737	13.8171	2308	13.8171	545	13.8171	1165
13.8541	582	13.8541	640	13.8541	130	13.8541	633
13.891	282	13.8911	440	13.8911	229	13.8911	362
13.928	122	13.928	156	13.928	237	13.928	258
13.965	224	13.965	277	13.965	209	13.965	508
14.002	343	14.0019	522	14.002	300	14.002	601
14.039	485	14.0389	604	14.0389	392	14.039	734
14.0759	390	14.0759	560	14.0759	485	14.0759	679
14.1129	708	14.1129	644	14.1129	880	14.1129	629
14.1499	823	14.1499	967	14.1499	1077	14.1499	817
14.1868	1658	14.1868	1030	14.1868	1621	14.1868	1287
14.2238	2032	14.2238	1685	14.2238	4312	14.2238	1586
14.2608	2400	14.2608	1872	14.2608	168384	14.2608	4317
14.2978	186624	14.2977	35488	14.2977	259392	14.2977	221760
14.3347	1074944	14.3347	81456	14.3347	350464	14.3347	258496
14.3717	1046528	14.3717	50992	14.3717	60784	14.3717	295296
14.4087	376704	14.4086	20536	14.4086	17136	14.4086	46528
14.4456	82176	14.4456	6242	14.4456	9684	14.4456	14520
14.4826	37920	14.4826	3487	14.4826	5337	14.4826	8664
14.5196	23356	14.5195	2659	14.5195	4953	14.5196	4760
14.5565	15700	14.5565	2515	14.5565	4602	14.5565	4266
14.5935	13392	14.5935	2530	14.5935	3829	14.5935	3926
14.6305	9680	14.6305	2112	14.6305	2173	14.6305	2821
14.6674	6236	14.6674	1481	14.6674	1696	14.6675	2065
14.7044	4066	14.7044	1312	14.7044	1491	14.7044	1563
14.7414	3587	14.7414	1144	14.7414	1799	14.7414	1237
14.7784	3374	14.7784	1039	14.7784	1368	14.7784	1695
14.8153	3267	14.8153	769	14.8153	1140	14.8154	1450
14.8523	2607	14.8523	920	14.8523	1275	14.8523	1517
14.8893	2157	14.8893	1071	14.8893	1214	14.8893	1416
14.9262	2521	14.9262	1012	14.9262	1184	14.9262	1374
14.9632	2230	14.9632	1006	14.9632	998	14.9632	1332
15.0002	2317	15.0002	1000	15.0002	1092	15.0002	1141
15.0371	1903	15.0371	1001	15.0371	856	15.0371	1157
15.0741	1800	15.0741	895	15.0741	986	15.0741	1209
15.1111	1628	15.1111	864	15.1111	1149	15.1111	922
15.1481	3054	15.1481	1251	15.1481	1226	15.1481	1680
15.185	4269	15.185	2499	15.185	8456	15.185	2864
15.222	5841	15.222	2691	15.222	196224	15.222	8127
15.259	499968	15.259	53360	15.259	161344	15.259	241472
15.296	1480448	15.296	47472	15.296	126512	15.296	185856
15.3329	1064960	15.3329	41584	15.3329	22872	15.3329	130208
15.3699	233856	15.3699	7184	15.3699	7972	15.3699	21344
15.4069	57312	15.4069	2375	15.4069	5318	15.4069	10044
15.4438	26000	15.4438	1476	15.4438	3883	15.4438	4319
15.4808	15728	15.4808	1045	15.4808	2874	15.4808	3198
15.5178	11880	15.5178	1107	15.5178	1662	15.5178	2576
15.5547	8093	15.5547	1019	15.5547	1984	15.5547	2112
15.5917	5672	15.5917	765	15.5917	1592	15.5917	1647
15.6287	4462	15.6287	927	15.6287	1455	15.6287	1441
15.6657	3984	15.6656	1021	15.6656	1362	15.6656	1381
15.7026	3412	15.7026	1114	15.7026	1611	15.7026	1374
15.7396	3772	15.7396	1170	15.7396	1394	15.7396	1484
15.7766	2810	15.7766	1256	15.7766	1092	15.7766	1494
15.8135	2425	15.8135	1335	15.8135	996	15.8135	1095
15.8505	2132	15.8505	1408	15.8505	853	15.8505	1154
15.8875	2053	15.8875	795	15.8875	885	15.8875	1158
15.9245	1864	15.9245	1214	15.9245	968	15.9245	1052
15.9614	1713	15.9614	1333	15.9614	1080	15.9614	1132
15.9984	2111	15.9984	1108	15.9984	1014	15.9984	861
16.0354	1910	16.0354	1092	16.0354	860	16.0354	1325
16.0723	1836	16.0723	899	16.0723	938	16.0723	1288
16.1093	1785	16.1093	701	16.1093	1050	16.1093	883
16.1463	1657	16.1463	963	16.1463	932	16.1463	831
16.1833	1881	16.1832	896	16.1832	809	16.1832	1006
16.2202	1525	16.2202	1039	16.2202	738	16.2202	1007
16.2572	1211	16.2572	805	16.2572	808	16.2572	1008
16.2942	2019	16.2942	1005	16.2942	748	16.2942	1005
16.3311	1707	16.3311	890	16.3311	717	16.3311	1327
16.3681	1608	16.3681	838	16.3681	784	16.3681	1245
16.4051	1848	16.4051	1023	16.405	850	16.4051	892
16.4421	1564	16.442	926	16.4421	1053	16.442	973
16.479	1634	16.479	1005	16.479	1129	16.479	1273
16.516	1783	16.516	1018	16.516	754	16.516	857
16.5529	1528	16.5529	781	16.5529	1279	16.553	1792
16.5899	1411	16.5899	1138	16.5899	1446	16.5899	1566
16.6269	1484	16.6269	1098	16.6269	794	16.6269	1564
16.6639	1559	16.6639	1144	16.6639	1124	16.6639	1194
16.7008	1635	16.7008	1186	16.7008	774	16.7008	1336
16.7378	1603	16.7378	1227	16.7378	1038	16.7378	922
16.7748	1239	16.7748	1004	16.7748	760	16.7748	1021
16.8117	1357	16.8117	1024	16.8117	615	16.8118	1066
16.8487	1774	16.8487	979	16.8487	1083	16.8487	916
16.8857	1852	16.8857	1168	16.8857	955	16.8857	898
16.9227	1377	16.9227	1192	16.9227	750	16.9227	987
16.9596	1260	16.9596	878	16.9596	720	16.9596	764
16.9966	1507	16.9966	883	16.9966	791	16.9966	1251
17.0336	1214	17.0336	1183	17.0336	760	17.0336	1128
17.0706	1409	17.0705	997	17.0706	729	17.0705	768
17.1075	1576	17.1075	1096	17.1075	745	17.1075	757
17.1445	1730	17.1445	999	17.1445	761	17.1445	927
17.1814	1435	17.1814	754	17.1814	776	17.1815	704
17.2185	1637	17.2184	1121	17.2184	726	17.2185	745
17.2554	1715	17.2554	1117	17.2554	676	17.2554	785
17.2924	1257	17.2924	1112	17.2924	783	17.2924	822
17.3293	1437	17.3293	1059	17.3293	801	17.3293	950
17.3663	1651	17.3663	992	17.3663	669	17.3663	881
17.4033	1399	17.4033	892	17.4033	722	17.4033	813
17.4403	1262	17.4402	869	17.4402	716	17.4402	799
17.4772	1335	17.4772	847	17.4772	918	17.4772	785
17.5142	1452	17.5142	970	17.5142	921	17.5142	826
17.5512	1443	17.5512	879	17.5512	794	17.5512	868
17.5881	1387	17.5881	789	17.5881	3152	17.5881	649
17.6251	1330	17.6251	1304	17.6251	2887	17.6251	737
17.6621	4384	17.6621	2414	17.6621	2622	17.6621	1713
17.6991	3540	17.699	1892	17.6991	1157	17.6991	1536
17.736	2695	17.736	1371	17.736	875	17.736	1359
17.773	1906	17.773	1073	17.773	939	17.773	934
17.81	1246	17.8099	1341	17.8099	1176	17.81	779
17.8469	1730	17.8469	1443	17.8469	894	17.8469	855
17.8839	1856	17.8839	891	17.8839	808	17.8839	956
17.9209	1979	17.9209	1241	17.9209	867	17.9209	887
17.9578	1783	17.9578	1033	17.9578	706	17.9579	1229
17.9948	1896	17.9948	1051	17.9948	942	17.9948	1134
18.0318	1351	18.0318	1056	18.0318	886	18.0318	1141
18.0688	1437	18.0687	969	18.0687	1182	18.0688	1198
18.1057	1392	18.1057	887	18.1057	3813	18.1057	1002
18.1427	1524	18.1427	2048	18.1427	3737	18.1427	1768
18.1797	4278	18.1797	3042	18.1797	3660	18.1797	4937
18.2166	3829	18.2166	2410	18.2166	1192	18.2166	4565
18.2536	3380	18.2536	1777	18.2536	882	18.2536	1478
18.2906	1481	18.2906	1236	18.2906	795	18.2906	617
18.3276	1438	18.3276	1028	18.3276	761	18.3276	807
18.3645	1261	18.3645	1129	18.3645	797	18.3645	1079
18.4015	1349	18.4015	1087	18.4015	861	18.4015	839
18.4385	1352	18.4384	887	18.4384	840	18.4385	815
18.4755	1515	18.4754	868	18.4754	818	18.4754	791
18.5124	1471	18.5124	831	18.5124	998	18.5124	1074
18.5494	1101	18.5494	963	18.5494	607	18.5494	1086
18.5864	1395	18.5864	1126	18.5863	565	18.5863	865
18.6233	1544	18.6233	1057	18.6233	660	18.6233	870
18.6603	1097	18.6603	989	18.6603	713	18.6603	806
18.6972	975	18.6972	993	18.6972	791	18.6972	749
18.7342	1320	18.7342	998	18.7342	677	18.7343	1044
18.7712	1145	18.7712	954	18.7712	2570	18.7712	1248
18.8082	1474	18.8082	934	18.8082	65568	18.8082	1258
18.8451	2478	18.8451	9704	18.8451	73168	18.8451	5972
18.8821	52080	18.8821	122624	18.8821	80768	18.8821	91648
18.9191	65040	18.9191	144192	18.9191	14652	18.9191	59504
18.9561	78000	18.9561	26984	18.9561	5153	18.9561	27364
18.993	13372	18.993	7001	18.993	3661	18.993	6994
19.03	5129	19.03	3432	19.03	2839	19.03	3520
19.067	3049	19.067	2722	19.0669	2446	19.0669	2049
19.104	2685	19.1039	2158	19.1039	1457	19.1039	1651
19.1409	2054	19.1409	1644	19.1409	1632	19.1409	1967
19.1779	2312	19.1779	1631	19.1779	1777	19.1779	1759
19.2149	1897	19.2148	1543	19.2148	1271	19.2149	1468
19.2518	1497	19.2518	1649	19.2518	1526	19.2518	1214
19.2888	1728	19.2888	948	19.2888	1220	19.2888	1414
19.3258	1898	19.3257	957	19.3257	1243	19.3258	1181
19.3627	1684	19.3627	1182	19.3627	1123	19.3628	1169
19.3997	1709	19.3997	1074	19.3997	1096	19.3997	1086
19.4367	1013	19.4367	966	19.4367	755	19.4367	896
19.4737	1201	19.4736	676	19.4736	800	19.4737	602
19.5106	1174	19.5106	907	19.5106	879	19.5106	785
19.5476	945	19.5476	948	19.5476	579	19.5476	903
19.5846	1267	19.5845	945	19.5846	692	19.5846	1019
19.6215	1010	19.6215	942	19.6215	644	19.6215	959
19.6585	1029	19.6585	843	19.6585	673	19.6585	899
19.6955	1161	19.6955	952	19.6954	714	19.6955	905
19.7324	1279	19.7324	1060	19.7324	755	19.7325	1042
19.7694	1338	19.7694	1124	19.7694	770	19.7694	655
19.8064	1132	19.8064	1015	19.8064	785	19.8064	690
19.8434	1159	19.8433	1026	19.8434	739	19.8434	813
19.8803	1285	19.8803	872	19.8803	742	19.8803	937
19.9173	1202	19.9173	1042	19.9173	578	19.9173	1041
19.9543	1231	19.9543	985	19.9542	723	19.9543	1065
19.9912	1105	19.9912	810	19.9912	693	19.9913	837
20.0282	1349	20.0282	835	20.0282	662	20.0282	784
20.0652	938	20.0652	860	20.0652	657	20.0652	876
20.1021	957	20.1021	945	20.1021	566	20.1021	863
20.1391	1388	20.1391	892	20.1391	623	20.1391	850
20.1761	1223	20.1761	839	20.1761	633	20.1761	821
20.2131	1257	20.2131	902	20.2131	643	20.2131	951
20.25	766	20.25	934	20.25	673	20.25	690
20.287	1082	20.287	890	20.287	615	20.287	990
20.324	625	20.324	939	20.324	557	20.324	1018
20.361	1063	20.3609	853	20.3609	615	20.361	865
20.3979	638	20.3979	812	20.3979	747	20.3979	811
20.4349	1026	20.4349	771	20.4349	734	20.4349	988
20.4719	1028	20.4719	812	20.4719	465	20.4719	803
20.5088	974	20.5088	785	20.5088	521	20.5088	940
20.5458	917	20.5458	735	20.5458	611	20.5458	538
20.5828	922	20.5827	546	20.5827	584	20.5828	679
20.6197	938	20.6197	902	20.6197	698	20.6198	729
20.6567	1024	20.6567	886	20.6567	642	20.6567	885
20.6937	685	20.6937	788	20.6937	592	20.6937	785
20.7306	775	20.7306	881	20.7306	521	20.7306	695
20.7676	1165	20.7676	768	20.7676	620	20.7676	604
20.8046	888	20.8046	619	20.8046	576	20.8046	545
20.8416	973	20.8416	828	20.8416	532	20.8416	645
20.8785	755	20.8785	927	20.8785	462	20.8785	758
20.9155	794	20.9155	745	20.9155	520	20.9155	709
20.9525	936	20.9525	719	20.9524	577	20.9525	659
20.9895	919	20.9894	923	20.9894	619	20.9894	666
21.0264	845	21.0264	836	21.0264	467	21.0264	672
21.0634	918	21.0634	926	21.0634	575	21.0634	709
21.1004	939	21.1004	667	21.1004	579	21.1004	537
21.1373	813	21.1373	871	21.1373	583	21.1373	542
21.1743	837	21.1743	891	21.1743	550	21.1743	547
21.2113	613	21.2113	527	21.2113	550	21.2113	683
21.2483	888	21.2482	732	21.2483	570	21.2483	576
21.2852	717	21.2852	714	21.2852	466	21.2852	469
21.3222	761	21.3222	672	21.3222	558	21.3222	367
21.3591	816	21.3591	696	21.3591	470	21.3591	636
21.3961	519	21.3961	720	21.3961	351	21.3961	551
21.4331	898	21.4331	548	21.4331	374	21.4331	659
21.4701	852	21.4701	620	21.4701	278	21.4701	634
21.507	452	21.507	497	21.507	288	21.507	604
21.544	576	21.544	818	21.544	297	21.544	647
21.581	784	21.581	739	21.581	305	21.581	658
21.6179	574	21.6179	613	21.6179	314	21.6179	646
21.6549	730	21.6549	696	21.6549	318	21.6549	434
21.6919	612	21.6919	563	21.6919	323	21.6919	702
21.7289	611	21.7288	426	21.7289	285	21.7289	631
21.7658	532	21.7658	588	21.7658	357	21.7658	738
21.8028	644	21.8028	583	21.8028	340	21.8028	477
21.8398	643	21.8397	488	21.8398	322	21.8398	676
21.8768	641	21.8768	454	21.8767	241	21.8768	341
21.9137	565	21.9137	419	21.9137	363	21.9137	479
21.9507	557	21.9507	541	21.9507	270	21.9507	400
21.9877	610	21.9876	359	21.9877	322	21.9877	322
22.0246	439	22.0246	583	22.0246	374	22.0246	488
22.0616	448	22.0616	548	22.0616	252	22.0616	303
22.0986	512	22.0986	537	22.0986	354	22.0986	339
22.1355	511	22.1355	417	22.1355	209	22.1355	376
22.1725	511	22.1725	517	22.1725	367	22.1725	249
22.2095	449	22.2095	339	22.2095	364	22.2095	313
22.2464	512	22.2464	334	22.2464	301	22.2465	316
22.2834	476	22.2834	491	22.2834	214	22.2834	318
22.3204	439	22.3204	515	22.3204	228	22.3204	344
22.3574	370	22.3574	428	22.3574	242	22.3574	369
22.3943	422	22.3943	552	22.3943	263	22.3943	248
22.4313	473	22.4313	606	22.4313	303	22.4313	273
22.4683	483	22.4683	348	22.4682	280	22.4683	298
22.5053	233	22.5052	312	22.5053	257	22.5053	290
22.5422	264	22.5422	290	22.5422	299	22.5422	282
22.5792	432	22.5792	310	22.5792	213	22.5792	382
22.6162	340	22.6161	330	22.6161	286	22.6162	360
22.6531	248	22.6531	293	22.6531	304	22.6532	320
22.6901	234	22.6901	256	22.6901	315	22.6901	273
22.7271	412	22.7271	294	22.7271	327	22.7271	340
22.764	337	22.764	333	22.764	265	22.764	294
22.801	454	22.801	211	22.801	261	22.801	248
22.838	380	22.838	364	22.838	397	22.838	417
22.8749	305	22.8749	243	22.8749	332	22.875	373
22.9119	453	22.9119	220	22.9119	267	22.912	384
22.9489	342	22.9489	328	22.9489	320	22.9489	238
22.9859	373	22.9859	254	22.9859	345	22.9859	164
23.0228	390	23.0228	249	23.0228	250	23.0228	433
23.0598	241	23.0598	244	23.0598	231	23.0598	256
23.0968	267	23.0968	231	23.0968	332	23.0968	323
23.1338	325	23.1338	226	23.1338	291	23.1338	414
23.1707	278	23.1707	218	23.1707	310	23.1707	365
23.2077	395	23.2077	208	23.2077	432	23.2077	191
23.2447	392	23.2447	219	23.2446	144	23.2447	326
23.2817	279	23.2816	391	23.2816	349	23.2816	192
23.3186	166	23.3186	321	23.3186	480	23.3186	274
23.3556	394	23.3556	251	23.3556	202	23.3556	155
23.3925	381	23.3925	290	23.3925	264	23.3925	241
23.4295	398	23.4295	219	23.4295	199	23.4295	218
23.4665	258	23.4665	260	23.4665	207	23.4665	196
23.5035	458	23.5035	238	23.5034	178	23.5035	268
23.5404	141	23.5404	250	23.5404	245	23.5405	254
23.5774	160	23.5774	255	23.5774	275	23.5774	240
23.6144	266	23.6144	260	23.6144	261	23.6144	237
23.6513	321	23.6513	193	23.6513	267	23.6513	217
23.6883	242	23.6883	262	23.6883	254	23.6883	198
23.7253	174	23.7253	258	23.7253	237	23.7253	163
23.7623	346	23.7623	266	23.7623	221	23.7623	214
23.7992	281	23.7992	246	23.7992	223	23.7992	423
23.8362	215	23.8362	226	23.8362	288	23.8362	376
23.8732	211	23.8731	231	23.8731	262	23.8732	344
23.9101	345	23.9101	236	23.9101	235	23.9102	138
23.9471	306	23.9471	441	23.9471	268	23.9471	219
23.9841	392	23.9841	400	23.9841	166	23.9841	310
24.0211	367	24.0211	312	24.021	201	24.0211	293
24.058	341	24.058	227	24.058	235	24.058	228
24.095	247	24.095	396	24.095	241	24.095	279
24.132	247	24.1319	203	24.132	248	24.132	106
24.1689	249	24.1689	275	24.1689	227	24.1689	255
24.2059	243	24.2059	264	24.2059	289	24.2059	220
24.2429	257	24.2429	216	24.2429	260	24.2429	239
24.2798	270	24.2798	266	24.2798	231	24.2798	273
24.3168	256	24.3168	305	24.3168	156	24.3168	241
24.3538	242	24.3538	288	24.3538	181	24.3538	209
24.3908	100	24.3907	271	24.3908	184	24.3908	167
24.4277	245	24.4277	230	24.4277	227	24.4278	328
24.4647	363	24.4647	346	24.4647	270	24.4647	329
24.5017	382	24.5017	386	24.5017	293	24.5017	221
24.5386	282	24.5387	328	24.5386	351	24.5387	240
24.5756	202	24.5756	154	24.5756	337	24.5756	350
24.6126	424	24.6126	186	24.6126	276	24.6126	306
24.6496	297	24.6495	299	24.6496	215	24.6496	247
24.6865	320	24.6865	208	24.6865	232	24.6865	223
24.7235	203	24.7235	367	24.7235	250	24.7235	148
24.7605	288	24.7604	88	24.7604	411	24.7605	159
24.7975	197	24.7974	159	24.7974	372	24.7975	170
24.8344	277	24.8344	338	24.8344	442	24.8344	241
24.8714	248	24.8714	243	24.8714	329	24.8714	311
24.9083	248	24.9083	284	24.9083	234	24.9084	258
24.9453	248	24.9453	179	24.9453	302	24.9453	312
24.9823	260	24.9823	282	24.9823	330	24.9823	395
25.0193	271	25.0193	251	25.0193	359	25.0193	453
25.0562	279	25.0562	254	25.0562	410	25.0562	374
25.0932	384	25.0932	315	25.0932	383	25.0932	235
25.1302	409	25.1302	321	25.1302	414	25.1302	270
25.1671	227	25.1671	282	25.1671	342	25.1672	280
25.2041	458	25.2041	299	25.2041	379	25.2041	286
25.2411	244	25.2411	281	25.2411	405	25.2411	292
25.2781	242	25.2781	372	25.2781	431	25.2781	231
25.315	149	25.315	332	25.315	340	25.315	228
25.352	116	25.352	291	25.352	438	25.352	225
25.389	192	25.389	282	25.3889	404	25.389	273
25.4259	269	25.4259	204	25.4259	369	25.426	321
25.4629	421	25.4629	309	25.4629	394	25.4629	335
25.4999	452	25.4999	290	25.4999	419	25.4999	337
25.5368	278	25.5368	253	25.5368	411	25.5369	339
25.5738	430	25.5738	311	25.5738	497	25.5738	303
25.6108	403	25.6108	180	25.6108	475	25.6108	281
25.6478	258	25.6478	338	25.6478	453	25.6478	323
25.6847	265	25.6847	328	25.6847	483	25.6847	366
25.7217	406	25.7217	357	25.7217	424	25.7217	381
25.7587	394	25.7587	349	25.7587	483	25.7587	434
25.7957	176	25.7956	341	25.7956	486	25.7957	441
25.8326	346	25.8326	374	25.8326	489	25.8326	293
25.8696	392	25.8696	268	25.8696	461	25.8696	244
25.9066	496	25.9066	308	25.9066	499	25.9066	503
25.9435	419	25.9435	323	25.9435	481	25.9435	256
25.9805	378	25.9805	286	25.9805	463	25.9805	248
26.0175	280	26.0175	448	26.0174	518	26.0175	197
26.0545	380	26.0545	423	26.0544	572	26.0545	292
26.0914	238	26.0914	345	26.0914	620	26.0914	272
26.1284	386	26.1284	401	26.1284	635	26.1284	251
26.1653	372	26.1653	366	26.1653	695	26.1654	300
26.2023	400	26.2023	330	26.2023	687	26.2023	349
26.2393	264	26.2393	401	26.2393	679	26.2393	321
26.2763	471	26.2763	267	26.2763	639	26.2763	292
26.3132	349	26.3132	531	26.3132	600	26.3133	489
26.3502	345	26.3502	448	26.3502	554	26.3502	555
26.3872	326	26.3872	446	26.3872	568	26.3872	546
26.4241	314	26.4242	382	26.4242	581	26.4242	449
26.4611	346	26.4611	361	26.4611	529	26.4611	327
26.4981	301	26.4981	280	26.4981	477	26.4981	335
26.5351	255	26.5351	437	26.5351	620	26.5351	373
26.572	449	26.572	422	26.572	762	26.5721	412
26.609	383	26.609	367	26.609	709	26.609	263
26.646	316	26.646	471	26.646	711	26.646	603
26.683	414	26.6829	369	26.6829	788	26.683	572
26.7199	515	26.7199	488	26.7199	744	26.7199	607
26.7569	496	26.7569	365	26.7569	887	26.7569	422
26.7938	361	26.7938	367	26.7938	857	26.7939	395
26.8308	420	26.8308	359	26.8308	745	26.8309	382
26.8678	418	26.8678	455	26.8678	923	26.8678	665
26.9048	349	26.9048	374	26.9048	783	26.9048	667
26.9417	356	26.9417	294	26.9417	876	26.9417	543
26.9787	382	26.9787	434	26.9787	831	26.9787	586
27.0157	408	27.0157	456	27.0157	878	27.0157	354
27.0526	399	27.0526	374	27.0526	925	27.0527	666
27.0896	384	27.0896	427	27.0896	594	27.0897	739
27.1266	370	27.1266	479	27.1266	781	27.1266	469
27.1636	409	27.1636	457	27.1636	969	27.1636	567
27.2005	366	27.2005	435	27.2005	898	27.2005	683
27.2375	324	27.2375	418	27.2375	901	27.2375	501
27.2745	492	27.2745	400	27.2745	905	27.2745	509
27.3115	489	27.3115	638	27.3114	952	27.3115	544
27.3484	378	27.3484	671	27.3484	946	27.3484	406
27.3854	659	27.3854	446	27.3854	946	27.3854	706
27.4223	646	27.4223	622	27.4224	947	27.4224	870
27.4593	358	27.4593	353	27.4593	948	27.4594	698
27.4963	413	27.4963	601	27.4963	988	27.4963	802
27.5333	619	27.5333	530	27.5333	1028	27.5333	447
27.5702	479	27.5702	709	27.5702	852	27.5702	818
27.6072	410	27.6072	578	27.6072	1185	27.6072	752
27.6442	590	27.6442	517	27.6442	1205	27.6442	539
27.6811	552	27.6811	546	27.6811	1208	27.6811	423
27.7181	515	27.7181	539	27.7181	946	27.7181	521
27.7551	570	27.7551	581	27.7551	940	27.7551	531
27.7921	460	27.7921	724	27.7921	1275	27.7921	541
27.829	338	27.829	789	27.829	1095	27.8291	591
27.866	453	27.866	657	27.866	1147	27.866	650
27.903	521	27.903	725	27.903	1169	27.903	783
27.94	551	27.9399	743	27.9399	1083	27.94	774
27.9769	506	27.9769	734	27.9769	1052	27.9769	814
28.0139	577	28.0139	690	28.0139	973	28.0139	616
28.0509	475	28.0509	780	28.0508	916	28.0509	920
28.0878	485	28.0878	534	28.0878	1001	28.0878	495
28.1248	495	28.1248	518	28.1248	1087	28.1248	665
28.1618	579	28.1618	503	28.1618	1100	28.1618	667
28.1987	575	28.1987	554	28.1987	1114	28.1987	679
28.2357	570	28.2357	604	28.2357	1137	28.2357	692
28.2727	502	28.2727	608	28.2727	1159	28.2727	636
28.3097	573	28.3096	612	28.3097	1143	28.3097	918
28.3466	665	28.3466	557	28.3466	1175	28.3466	854
28.3836	681	28.3836	502	28.3836	1157	28.3836	789
28.4206	693	28.4206	910	28.4206	1139	28.4206	802
28.4575	705	28.4575	879	28.4575	1374	28.4576	814
28.4945	654	28.4946	653	28.4945	1387	28.4945	835
28.5315	602	28.5315	918	28.5315	996	28.5315	916
28.5685	606	28.5685	862	28.5684	1500	28.5685	608
28.6054	555	28.6054	921	28.6054	1327	28.6054	838
28.6424	675	28.6424	965	28.6424	1720	28.6424	875
28.6794	649	28.6794	636	28.6793	1591	28.6794	823
28.7163	622	28.7164	996	28.7163	1241	28.7164	793
28.7533	478	28.7533	670	28.7533	1789	28.7533	600
28.7903	725	28.7903	730	28.7903	1399	28.7903	859
28.8272	722	28.8272	852	28.8272	1323	28.8272	885
28.8642	597	28.8642	886	28.8642	1415	28.8642	834
28.9012	681	28.9012	764	28.9012	1102	28.9012	898
28.9381	694	28.9382	759	28.9381	1519	28.9382	881
28.9752	708	28.9751	1042	28.9751	1404	28.9752	864
29.0121	630	29.0121	958	29.0121	1532	29.0121	980
29.0491	670	29.0491	676	29.0491	1317	29.0491	953
29.086	766	29.0861	813	29.086	1228	29.086	906
29.123	773	29.123	952	29.123	1510	29.123	964
29.16	564	29.16	853	29.16	1527	29.16	1021
29.197	719	29.197	828	29.1969	1543	29.197	969
29.2339	984	29.2339	1078	29.2339	1477	29.2339	917
29.2709	971	29.2709	1110	29.2709	1378	29.2709	1041
29.3078	902	29.3079	1105	29.3078	1662	29.3079	1306
29.3449	947	29.3449	761	29.3448	1570	29.3448	1323
29.3818	886	29.3818	1011	29.3818	1557	29.3818	1058
29.4188	1012	29.4188	1077	29.4188	1544	29.4188	1225
29.4557	1123	29.4557	968	29.4557	1405	29.4558	1114
29.4927	673	29.4927	981	29.4927	1555	29.4927	1338
29.5297	944	29.5297	993	29.5297	1507	29.5297	1288
29.5667	885	29.5667	932	29.5667	1459	29.5667	905
29.6036	846	29.6037	1021	29.6037	1520	29.6037	1145
29.6406	807	29.6406	929	29.6406	1521	29.6406	1017
29.6776	867	29.6776	1071	29.6776	1522	29.6776	1262
29.7145	651	29.7146	1179	29.7146	1660	29.7146	1095
29.7515	703	29.7515	1297	29.7516	1799	29.7515	1086
29.7885	693	29.7885	1179	29.7885	1744	29.7885	1026
29.8255	682	29.8255	903	29.8255	1276	29.8255	1069
29.8624	690	29.8624	1243	29.8624	1389	29.8624	1110
29.8994	698	29.8994	1432	29.8994	1322	29.8994	1062
29.9364	830	29.9364	1374	29.9364	1544	29.9364	1015
29.9733	857	29.9734	1159	29.9734	1674	29.9734	1118
30.0103	885	30.0103	1171	30.0103	1590	30.0103	975
30.0473	740	30.0473	1270	30.0473	1506	30.0473	1358
30.0843	462	30.0843	592	30.0843	946	30.0843	460
