# Supplementary material for: Structure of lasso peptide epimerase MslH reveals metal-dependent acid/base catalytic mechanism
Source: Nat Commun. 2023 Aug 8;14:4752. doi: 10.1038/s41467-023-40232-x (PMC10406935; doi:10.1038/s41467-023-40232-x)
Supplement: Supplementary file 4 — Source Data [file 41467_2023_40232_MOESM4_ESM.zip › Sourece Data/Supplementary Figure 2.xlsx]

## Sheet: Supplementary Figure 2
MslH	UV 280 nm	Ferritin	UV 280 nm	Aldolase	UV 280 nm	Conalbumin	UV 280 nm
kawakami220421MslH001:1_UV1_280nm		KA220421Ferritin 001:1_UV1_280nm		Kawakami220421Aldolase158000Da001:1_UV1_280nm		Kawakami220421 75000Da001:1_UV1_280nm			220421MslH001:1_Pressure		Kawakami220421MslH001:1_Temp
ml	mAU	ml	mAU	ml	mAU	ml	mAU		ml	MPa	ml	°C
0	-2.531	0	312.696	0	-11.476	0	14.528		0	0.31	0	30.1
0.033	-3.206	0.033	375.027	0.033	-13.792	0.033	20.207		0.035	1.51	0.047	30.1
0.065	1.461	0.065	374.617	0.065	-11.737	0.065	14.948		0.07	1.84	0.093	30.1
0.098	0	0.098	-0.128	0.098	0	0.098	-0.005		0.105	1.86	0.14	30.1
0.13	-0.234	0.13	-3.858	0.13	-0.206	0.13	-2.815		0.14	1.89	0.186	30.1
0.163	-1.105	0.163	-5.782	0.163	-2.015	0.163	2.569		0.174	1.88	0.233	30.1
0.195	-2.137	0.195	0.975	0.195	-4.732	0.196	18.181		0.209	1.89	0.279	30.1
0.228	-4.426	0.228	9.86	0.228	-7.926	0.228	19.495		0.244	1.88	0.326	30.1
0.261	-6.556	0.26	16.407	0.26	-11.59	0.261	19.561		0.279	1.9	0.372	30.1
0.293	-7.496	0.293	18.654	0.293	-14.122	0.293	18.493		0.314	1.89	0.419	30.1
0.326	-8.037	0.325	18.677	0.326	-15.226	0.326	14.749		0.349	1.9	0.466	30.1
0.358	-8.415	0.358	17.46	0.358	-15.849	0.359	12.565		0.384	1.89	0.512	30.1
0.391	-8.777	0.39	16.616	0.391	-16.254	0.391	10.951		0.419	1.9	0.559	30.1
0.423	-9.026	0.423	16.21	0.423	-16.64	0.424	9.82		0.453	1.88	0.605	30.1
0.456	-9.269	0.455	15.899	0.456	-16.886	0.456	8.806		0.488	1.9	0.652	30.1
0.488	-9.511	0.488	15.618	0.488	-17.154	0.489	8.176		0.523	1.89	0.698	30.1
0.521	-9.776	0.521	15.263	0.521	-17.409	0.521	7.606		0.558	1.89	0.745	30.1
0.554	-9.937	0.553	15.006	0.553	-17.681	0.554	7.108		0.593	1.89	0.791	30.1
0.586	-10.103	0.586	14.771	0.586	-17.867	0.587	6.572		0.628	1.89	0.838	30.1
0.619	-10.3	0.618	14.552	0.619	-18.03	0.619	6.169		0.663	1.89	0.885	30.1
0.651	-10.473	0.651	14.295	0.651	-18.212	0.652	5.819		0.698	1.9	0.931	30.1
0.684	-10.587	0.683	14.123	0.684	-18.425	0.684	5.483		0.732	1.89	0.978	30.1
0.716	-10.701	0.716	13.942	0.716	-18.542	0.717	5.131		0.767	1.89	1.024	30.1
0.749	-10.803	0.748	13.799	0.749	-18.643	0.75	4.875		0.802	1.89	1.071	30.1
0.782	-10.932	0.781	13.644	0.781	-18.752	0.782	4.624		0.837	1.9	1.117	30.1
0.814	-11.023	0.813	13.515	0.814	-18.9	0.815	4.372		0.872	1.89	1.164	30.1
0.847	-11.098	0.846	13.403	0.846	-18.999	0.847	4.088		0.907	1.89	1.21	30.1				elution volume (ml)		MW	log MW
0.879	-11.137	0.878	13.298	0.879	-19.056	0.88	3.885		0.942	1.9	1.257	30.1			ferritin		10.08	440000	5.64345
0.912	-11.199	0.911	13.181	0.911	-19.123	0.913	3.676		0.977	1.89	1.304	30.1			aldolase		12.1	158000	5.19866
0.944	-11.288	0.943	13.098	0.944	-19.212	0.945	3.415		1.011	1.9	1.35	30.1			conalbumin		13.5	75000	4.87506
0.977	-11.363	0.976	13.039	0.977	-19.282	0.978	3.251		1.046	1.9	1.397	30.1
1.009	-11.369	1.009	12.974	1.009	-19.347	1.01	3.1		1.081	1.89	1.443	30.1
1.042	-11.412	1.041	12.862	1.042	-19.405	1.043	2.955		1.116	1.89	1.49	30.1
1.075	-11.463	1.074	12.814	1.074	-19.465	1.076	2.751		1.151	1.9	1.536	30.1
1.107	-11.487	1.106	12.801	1.107	-19.502	1.108	2.602		1.186	1.89	1.583	30.1
1.14	-11.521	1.139	12.762	1.139	-19.541	1.141	2.471		1.221	1.89	1.629	30.1
1.172	-11.571	1.171	12.707	1.172	-19.568	1.173	2.348		1.256	1.89	1.676	30.1
1.205	-11.584	1.204	12.643	1.204	-19.622	1.206	2.169		1.291	1.9	1.723	30.1
1.237	-11.621	1.236	12.602	1.237	-19.676	1.238	2.031		1.325	1.89	1.769	30.1
1.27	-11.655	1.269	12.57	1.27	-19.706	1.271	1.943		1.36	1.89	1.816	30.1
1.303	-11.683	1.301	12.519	1.302	-19.703	1.304	1.819		1.395	1.9	1.862	30.1
1.335	-11.693	1.334	12.463	1.335	-19.728	1.336	1.694		1.43	1.9	1.909	30.1
1.368	-11.686	1.366	12.424	1.367	-19.768	1.369	1.622		1.465	1.89	1.955	30.1
1.4	-11.707	1.399	12.386	1.4	-19.798	1.401	1.497		1.5	1.9	2.002	30.1
1.433	-11.726	1.431	12.373	1.432	-19.836	1.434	1.387		1.535	1.89	2.048	30.1
1.465	-11.764	1.464	12.384	1.465	-19.835	1.467	1.292		1.57	1.9	2.095	30.1
1.498	-11.795	1.497	12.347	1.497	-19.854	1.499	1.201		1.604	1.89	2.142	30.1
1.53	-11.809	1.529	12.326	1.53	-19.891	1.532	1.115		1.639	1.9	2.188	30.1
1.563	-11.833	1.562	12.303	1.563	-19.925	1.564	1.042		1.674	1.89	2.235	30.1
1.596	-11.838	1.594	12.243	1.595	-19.951	1.597	0.951		1.709	1.9	2.281	30.1
1.628	-11.84	1.627	12.224	1.628	-19.982	1.63	0.859		1.744	1.9	2.328	30.1
1.661	-11.858	1.659	12.221	1.66	-20.013	1.662	0.772		1.779	1.91	2.374	30.1
1.693	-11.871	1.692	12.187	1.693	-20.012	1.695	0.676		1.814	1.89	2.421	30.1
1.726	-11.879	1.724	12.157	1.725	-20.043	1.727	0.611		1.849	1.9	2.467	30.1
1.758	-11.876	1.757	12.119	1.758	-20.061	1.76	0.545		1.883	1.9	2.514	30.1
1.791	-11.867	1.789	12.085	1.79	-20.064	1.793	0.456		1.918	1.9	2.561	30.1
1.824	-11.88	1.822	12.085	1.823	-20.094	1.825	0.371		1.953	1.9	2.607	30.1
1.856	-11.913	1.854	12.055	1.856	-20.096	1.858	0.312		1.988	1.9	2.654	30.1
1.889	-11.95	1.887	12.048	1.888	-20.15	1.89	0.223		2.023	1.89	2.7	30.1
1.921	-11.945	1.919	12.029	1.921	-20.155	1.923	0.144		2.058	1.91	2.747	30.1
1.954	-11.968	1.952	11.989	1.953	-20.149	1.955	0.065		2.093	1.9	2.793	30.1
1.986	-12.003	1.985	11.999	1.986	-20.158	1.988	-0.006		2.128	1.91	2.84	30.1
2.019	-11.995	2.017	11.97	2.018	-20.178	2.021	-0.077		2.162	1.89	2.886	30.1
2.051	-11.967	2.05	11.928	2.051	-20.189	2.053	-0.145		2.197	1.91	2.933	30.1
2.084	-11.984	2.082	11.96	2.083	-20.21	2.086	-0.234		2.232	1.9	2.98	30.1
2.117	-12.005	2.115	11.943	2.116	-20.247	2.118	-0.294		2.267	1.91	3.026	30.1
2.149	-12.008	2.147	11.918	2.148	-20.259	2.151	-0.36		2.302	1.89	3.073	30.1
2.182	-11.989	2.18	11.91	2.181	-20.284	2.184	-0.448		2.337	1.91	3.119	30.1
2.214	-12.017	2.212	11.898	2.214	-20.321	2.216	-0.536		2.372	1.9	3.166	30.1
2.247	-12.054	2.245	11.915	2.246	-20.298	2.249	-0.586		2.407	1.91	3.212	30.1
2.279	-12.055	2.277	11.89	2.279	-20.285	2.281	-0.64		2.442	1.89	3.259	30.1
2.312	-12.043	2.31	11.86	2.311	-20.316	2.314	-0.72		2.476	1.91	3.305	30.1
2.345	-12.049	2.342	11.841	2.344	-20.342	2.347	-0.812		2.511	1.88	3.352	30.1
2.377	-12.037	2.375	11.825	2.376	-20.35	2.379	-0.849		2.546	1.9	3.399	30.1
2.41	-12.04	2.407	11.806	2.409	-20.358	2.412	-0.9		2.581	1.89	3.445	30.1
2.442	-12.042	2.44	11.788	2.441	-20.367	2.444	-0.967		2.616	1.91	3.492	30.1
2.475	-12.052	2.473	11.771	2.474	-20.378	2.477	-1.027		2.651	1.89	3.538	30.1
2.507	-12.079	2.505	11.771	2.507	-20.38	2.51	-1.122		2.686	1.91	3.585	30.1
2.54	-12.101	2.538	11.769	2.539	-20.399	2.542	-1.191		2.721	1.9	3.631	30.1
2.573	-12.096	2.57	11.73	2.572	-20.427	2.575	-1.238		2.755	1.91	3.678	30.1
2.605	-12.097	2.603	11.713	2.604	-20.46	2.607	-1.3		2.79	1.89	3.724	30.1
2.638	-12.114	2.635	11.718	2.637	-20.469	2.64	-1.368		2.825	1.92	3.771	30.1
2.67	-12.117	2.668	11.696	2.669	-20.473	2.672	-1.434		2.86	1.89	3.818	30.1
2.703	-12.13	2.7	11.676	2.702	-20.486	2.705	-1.511		2.895	1.9	3.864	30.1
2.735	-12.143	2.733	11.674	2.734	-20.504	2.738	-1.547		2.93	1.89	3.911	30.1
2.768	-12.144	2.765	11.673	2.767	-20.521	2.77	-1.602		2.965	1.9	3.957	30.1
2.8	-12.15	2.798	11.673	2.8	-20.522	2.803	-1.663		3	1.89	4.004	30.1
2.833	-12.139	2.83	11.652	2.832	-20.544	2.835	-1.72		3.034	1.91	4.05	30.1
2.866	-12.133	2.863	11.615	2.865	-20.55	2.868	-1.756		3.069	1.9	4.097	30.1
2.898	-12.141	2.895	11.628	2.897	-20.56	2.901	-1.796		3.104	1.91	4.143	30.1
2.931	-12.176	2.928	11.623	2.93	-20.594	2.933	-1.869		3.139	1.89	4.19	30.1
2.963	-12.17	2.961	11.578	2.962	-20.61	2.966	-1.942		3.174	1.91	4.237	30.1
2.996	-12.142	2.993	11.567	2.995	-20.604	2.998	-1.978		3.209	1.89	4.283	30.1
3.028	-12.189	3.026	11.56	3.027	-20.614	3.031	-2.012		3.244	1.91	4.33	30.1
3.061	-12.232	3.058	11.543	3.06	-20.6	3.064	-2.068		3.279	1.88	4.376	30.1
3.094	-12.216	3.091	11.539	3.093	-20.626	3.096	-2.145		3.314	1.91	4.423	30.1
3.126	-12.202	3.123	11.53	3.125	-20.643	3.129	-2.206		3.348	1.89	4.469	30.1
3.159	-12.196	3.156	11.521	3.158	-20.637	3.161	-2.248		3.383	1.91	4.516	30.1
3.191	-12.212	3.188	11.529	3.19	-20.663	3.194	-2.284		3.418	1.89	4.562	30.1
3.224	-12.214	3.221	11.499	3.223	-20.676	3.227	-2.331		3.453	1.91	4.609	30.1
3.256	-12.19	3.253	11.492	3.255	-20.701	3.259	-2.38		3.488	1.89	4.656	30.1
3.289	-12.188	3.286	11.5	3.288	-20.704	3.292	-2.43		3.523	1.92	4.702	30.1
3.321	-12.218	3.318	11.449	3.32	-20.682	3.324	-2.479		3.558	1.89	4.749	30.1
3.354	-12.216	3.351	11.415	3.353	-20.671	3.357	-2.51		3.593	1.91	4.795	30.1
3.387	-12.232	3.383	11.428	3.385	-20.702	3.389	-2.565		3.627	1.9	4.842	30.1
3.419	-12.254	3.416	11.421	3.418	-20.716	3.422	-2.619		3.662	1.92	4.888	30.1
3.452	-12.249	3.449	11.415	3.451	-20.731	3.455	-2.665		3.697	1.89	4.935	30.1
3.484	-12.245	3.481	11.41	3.483	-20.733	3.487	-2.713		3.732	1.92	4.981	30.1
3.517	-12.239	3.514	11.434	3.516	-20.732	3.52	-2.757		3.767	1.89	5.028	30.1
3.549	-12.237	3.546	11.43	3.548	-20.736	3.552	-2.805		3.802	1.91	5.075	30.1
3.582	-12.254	3.579	11.405	3.581	-20.759	3.585	-2.86		3.837	1.9	5.121	30.1
3.615	-12.251	3.611	11.398	3.613	-20.78	3.618	-2.902		3.872	1.91	5.168	30.1
3.647	-12.219	3.644	11.403	3.646	-20.788	3.65	-2.936		3.906	1.9	5.214	30.1
3.68	-12.205	3.676	11.382	3.678	-20.769	3.683	-2.96		3.941	1.91	5.261	30.1
3.712	-12.224	3.709	11.366	3.711	-20.76	3.715	-3.004		3.976	1.89	5.307	30.1
3.745	-12.257	3.741	11.358	3.744	-20.784	3.748	-3.07		4.011	1.91	5.354	30.1
3.777	-12.24	3.774	11.349	3.776	-20.758	3.781	-3.114		4.046	1.89	5.4	30.1
3.81	-12.242	3.806	11.35	3.809	-20.788	3.813	-3.129		4.081	1.91	5.447	30.1
3.842	-12.262	3.839	11.332	3.841	-20.826	3.846	-3.213		4.116	1.89	5.494	30.1
3.875	-12.227	3.871	11.326	3.874	-20.817	3.878	-3.266		4.151	1.91	5.54	30.1
3.908	-12.24	3.904	11.327	3.906	-20.819	3.911	-3.305		4.185	1.89	5.587	30.1
3.94	-12.272	3.937	11.299	3.939	-20.828	3.944	-3.341		4.22	1.92	5.633	30.1
3.973	-12.257	3.969	11.265	3.971	-20.827	3.976	-3.34		4.255	1.89	5.68	30.1
4.005	-12.269	4.002	11.259	4.004	-20.851	4.009	-3.389		4.29	1.9	5.726	30.1
4.038	-12.262	4.034	11.265	4.037	-20.857	4.041	-3.443		4.325	1.88	5.773	30.1
4.07	-12.275	4.067	11.269	4.069	-20.852	4.074	-3.457		4.36	1.9	5.819	30.1
4.103	-12.308	4.099	11.253	4.102	-20.878	4.106	-3.525		4.395	1.89	5.866	30.1
4.136	-12.279	4.132	11.23	4.134	-20.902	4.139	-3.543		4.43	1.9	5.913	30.1
4.168	-12.267	4.164	11.232	4.167	-20.892	4.172	-3.568		4.465	1.89	5.959	30.1
4.201	-12.294	4.197	11.219	4.199	-20.891	4.204	-3.62		4.499	1.9	6.006	30.1
4.233	-12.284	4.229	11.198	4.232	-20.902	4.237	-3.673		4.534	1.89	6.052	30.1
4.266	-12.286	4.262	11.226	4.264	-20.896	4.269	-3.715		4.569	1.91	6.099	30.1
4.298	-12.326	4.294	11.221	4.297	-20.873	4.302	-3.75		4.604	1.89	6.145	30.1
4.331	-12.344	4.327	11.201	4.33	-20.881	4.335	-3.789		4.639	1.9	6.192	30.1
4.363	-12.319	4.359	11.195	4.362	-20.889	4.367	-3.811		4.674	1.89	6.238	30.1
4.396	-12.281	4.392	11.181	4.395	-20.897	4.4	-3.841		4.709	1.91	6.285	30.1
4.429	-12.286	4.425	11.173	4.427	-20.905	4.432	-3.883		4.744	1.89	6.332	30.1
4.461	-12.293	4.457	11.166	4.46	-20.93	4.465	-3.912		4.778	1.9	6.378	30.1
4.494	-12.296	4.49	11.174	4.492	-20.962	4.498	-3.961		4.813	1.88	6.425	30.1
4.526	-12.291	4.522	11.158	4.525	-20.932	4.53	-4.008		4.848	1.9	6.471	30.1
4.559	-12.29	4.555	11.139	4.557	-20.928	4.563	-4.024		4.883	1.89	6.518	30.1
4.591	-12.279	4.587	11.137	4.59	-20.948	4.595	-4.081		4.918	1.9	6.564	30.1
4.624	-12.28	4.62	11.124	4.622	-20.934	4.628	-4.136		4.953	1.88	6.611	30.1
4.657	-12.29	4.652	11.129	4.655	-20.943	4.661	-4.151		4.988	1.9	6.657	30.1
4.689	-12.32	4.685	11.131	4.688	-20.982	4.693	-4.176		5.023	1.89	6.704	30.1
4.722	-12.318	4.717	11.09	4.72	-20.975	4.726	-4.252		5.057	1.9	6.751	30.1
4.754	-12.297	4.75	11.072	4.753	-20.963	4.758	-4.265		5.092	1.89	6.797	30.1
4.787	-12.293	4.782	11.095	4.785	-20.967	4.791	-4.307		5.127	1.9	6.844	30.1
4.819	-12.311	4.815	11.065	4.818	-20.972	4.823	-4.352		5.162	1.89	6.89	30.1
4.852	-12.306	4.847	11.048	4.85	-20.975	4.856	-4.386		5.197	1.9	6.937	30.1
4.884	-12.302	4.88	11.063	4.883	-20.98	4.889	-4.398		5.232	1.89	6.983	30.1
4.917	-12.317	4.913	11.056	4.915	-21	4.921	-4.425		5.267	1.9	7.03	30.1
4.95	-12.325	4.945	11.039	4.948	-20.988	4.954	-4.469		5.302	1.89	7.076	30.1
4.982	-12.327	4.978	11.029	4.981	-20.978	4.986	-4.497		5.336	1.9	7.123	30.1
5.015	-12.323	5.01	11.039	5.013	-21.011	5.019	-4.53		5.371	1.88	7.17	30.1
5.047	-12.311	5.043	11.041	5.046	-21.015	5.052	-4.566		5.406	1.9	7.216	30.1
5.08	-12.305	5.075	11.017	5.078	-21.001	5.084	-4.6		5.441	1.88	7.263	30.1
5.112	-12.296	5.108	11.02	5.111	-21.003	5.117	-4.632		5.476	1.9	7.309	30.1
5.145	-12.331	5.14	11.017	5.143	-20.988	5.149	-4.666		5.511	1.88	7.356	30.1
5.178	-12.36	5.173	11.003	5.176	-21	5.182	-4.689		5.546	1.89	7.402	30.1
5.21	-12.349	5.205	10.989	5.208	-21.013	5.215	-4.72		5.581	1.89	7.449	30.1
5.243	-12.348	5.238	10.972	5.241	-20.987	5.247	-4.751		5.616	1.9	7.495	30.1
5.275	-12.335	5.27	10.968	5.274	-20.995	5.28	-4.754		5.65	1.88	7.542	30.1
5.308	-12.315	5.303	10.955	5.306	-20.998	5.312	-4.771		5.685	1.9	7.589	30.1
5.34	-12.314	5.335	10.947	5.339	-20.986	5.345	-4.835		5.72	1.88	7.635	30.1
5.373	-12.323	5.368	10.958	5.371	-21.015	5.378	-4.845		5.755	1.9	7.682	30.1
5.406	-12.329	5.401	10.951	5.404	-21.014	5.41	-4.843		5.79	1.88	7.728	30.1
5.438	-12.345	5.433	10.935	5.436	-21.027	5.443	-4.871		5.825	1.9	7.775	30.1
5.471	-12.356	5.466	10.929	5.469	-21.031	5.475	-4.919		5.86	1.88	7.821	30.1
5.503	-12.351	5.498	10.933	5.501	-21.029	5.508	-4.976		5.895	1.89	7.868	30.1
5.536	-12.359	5.531	10.909	5.534	-21.014	5.54	-4.996		5.929	1.88	7.914	30.1
5.568	-12.356	5.563	10.873	5.567	-21.003	5.573	-5.009		5.964	1.89	7.961	30.1
5.601	-12.346	5.596	10.875	5.599	-21.022	5.606	-5.04		5.999	1.88	8.008	30.1
5.633	-12.348	5.628	10.908	5.632	-21.042	5.638	-5.075		6.034	1.9	8.054	30.1
5.666	-12.341	5.661	10.903	5.664	-21.04	5.671	-5.11		6.069	1.88	8.101	30.1
5.699	-12.329	5.693	10.877	5.697	-21.045	5.703	-5.13		6.104	1.89	8.147	30.1
5.731	-12.304	5.726	10.9	5.729	-21.033	5.736	-5.19		6.139	1.88	8.194	30.1
5.764	-12.315	5.758	10.89	5.762	-21.022	5.769	-5.22		6.174	1.9	8.24	30.1
5.796	-12.318	5.791	10.844	5.794	-21.041	5.801	-5.223		6.208	1.89	8.287	30.1
5.829	-12.307	5.823	10.849	5.827	-21.055	5.834	-5.276		6.243	1.9	8.333	30.1
5.861	-12.323	5.856	10.842	5.859	-21.051	5.866	-5.318		6.278	1.89	8.38	30.1
5.894	-12.34	5.889	10.84	5.892	-21.042	5.899	-5.321		6.313	1.89	8.427	30.1
5.927	-12.334	5.921	10.856	5.925	-21.053	5.932	-5.348		6.348	1.88	8.473	30.1
5.959	-12.326	5.954	10.846	5.957	-21.055	5.964	-5.398		6.383	1.9	8.52	30.1
5.992	-12.326	5.986	10.855	5.99	-21.065	5.997	-5.419		6.418	1.88	8.566	30.1
6.024	-12.323	6.019	10.858	6.022	-21.072	6.029	-5.437		6.453	1.89	8.613	30.1
6.057	-12.334	6.051	10.835	6.055	-21.077	6.062	-5.456		6.487	1.88	8.659	30.1
6.089	-12.319	6.084	10.83	6.087	-21.086	6.095	-5.484		6.522	1.89	8.706	30.1
6.122	-12.315	6.116	10.82	6.12	-21.081	6.127	-5.519		6.557	1.89	8.752	30.1
6.154	-12.33	6.149	10.82	6.152	-21.084	6.16	-5.535		6.592	1.9	8.799	30.1
6.187	-12.334	6.181	10.791	6.185	-21.064	6.192	-5.563		6.627	1.89	8.846	30.1
6.22	-12.317	6.214	10.775	6.218	-21.059	6.225	-5.615		6.662	1.89	8.892	30.1
6.252	-12.317	6.246	10.786	6.25	-21.087	6.257	-5.633		6.697	1.88	8.939	30.1
6.285	-12.298	6.279	10.8	6.283	-21.078	6.29	-5.657		6.732	1.9	8.985	30.1
6.317	-12.307	6.312	10.782	6.315	-21.083	6.323	-5.678		6.767	1.88	9.032	30.1
6.35	-12.324	6.344	10.79	6.348	-21.099	6.355	-5.711		6.801	1.89	9.078	30.1
6.382	-12.315	6.377	10.788	6.38	-21.07	6.388	-5.736		6.836	1.89	9.125	30.1
6.415	-12.318	6.409	10.763	6.413	-21.094	6.42	-5.76		6.871	1.89	9.171	30.1
6.448	-12.307	6.442	10.752	6.445	-21.098	6.453	-5.796		6.906	1.89	9.218	30.1
6.48	-12.32	6.474	10.749	6.478	-21.07	6.486	-5.8		6.941	1.89	9.265	30.1
6.513	-12.313	6.507	10.738	6.511	-21.064	6.518	-5.818		6.976	1.89	9.311	30.1
6.545	-12.313	6.539	10.751	6.543	-21.098	6.551	-5.853		7.011	1.89	9.358	30.1
6.578	-12.323	6.572	10.737	6.576	-21.084	6.583	-5.877		7.046	1.89	9.404	30.1
6.61	-12.317	6.604	10.716	6.608	-21.081	6.616	-5.938		7.08	1.9	9.451	30.1
6.643	-12.303	6.637	10.714	6.641	-21.1	6.649	-5.972		7.115	1.89	9.497	30.1
6.675	-12.316	6.669	10.699	6.673	-21.088	6.681	-5.975		7.15	1.9	9.544	30.1
6.708	-12.33	6.702	10.698	6.706	-21.09	6.714	-5.995		7.185	1.88	9.59	30.1
6.741	-12.317	6.734	10.709	6.738	-21.091	6.746	-6.029		7.22	1.89	9.637	30.1
6.773	-12.31	6.767	10.699	6.771	-21.097	6.779	-6.046		7.255	1.89	9.684	30.1
6.806	-12.323	6.8	10.691	6.804	-21.1	6.812	-6.057		7.29	1.89	9.73	30.1
6.838	-12.347	6.832	10.713	6.836	-21.096	6.844	-6.082		7.325	1.89	9.777	30.1
6.871	-12.332	6.865	10.701	6.869	-21.099	6.877	-6.112		7.359	1.89	9.823	30.1
6.903	-12.315	6.897	10.696	6.901	-21.105	6.909	-6.105		7.394	1.89	9.87	30.1
6.936	-12.306	6.93	10.725	6.934	-21.105	6.942	-6.12		7.429	1.89	9.916	30.1
6.969	-12.308	6.962	10.775	6.966	-21.1	6.975	-6.17		7.464	1.89	9.963	30.1
7.001	-12.271	6.995	10.822	6.999	-21.086	7.007	-6.212		7.499	1.89	10.009	30.1
7.034	-12.275	7.027	10.933	7.031	-21.072	7.04	-6.232		7.534	1.89	10.056	30.1
7.066	-12.301	7.06	11.036	7.064	-21.085	7.072	-6.229		7.569	1.89	10.103	30.1
7.099	-12.319	7.092	11.242	7.096	-21.102	7.105	-6.248		7.604	1.89	10.149	30.1
7.131	-12.343	7.125	11.442	7.129	-21.106	7.137	-6.255		7.638	1.89	10.196	30.1
7.164	-12.338	7.157	11.656	7.162	-21.085	7.17	-6.25		7.673	1.9	10.242	30.1
7.196	-12.316	7.19	11.898	7.194	-21.11	7.203	-6.26		7.708	1.89	10.289	30.1
7.229	-12.295	7.222	12.235	7.227	-21.115	7.235	-6.308		7.743	1.89	10.335	30.1
7.262	-12.298	7.255	12.513	7.259	-21.082	7.268	-6.329		7.778	1.9	10.382	30.1
7.294	-12.3	7.288	12.799	7.292	-21.08	7.3	-6.335		7.813	1.9	10.428	30.1
7.327	-12.31	7.32	13.092	7.324	-21.078	7.333	-6.357		7.848	1.89	10.475	30.1
7.359	-12.315	7.353	13.406	7.357	-21.075	7.366	-6.374		7.883	1.88	10.522	30.1
7.392	-12.292	7.385	13.658	7.389	-21.072	7.398	-6.364		7.918	1.89	10.568	30.1
7.424	-12.296	7.418	13.895	7.422	-21.066	7.431	-6.374		7.952	1.9	10.615	30.1
7.457	-12.299	7.45	14.125	7.455	-21.067	7.463	-6.399		7.987	1.89	10.661	30.1
7.49	-12.304	7.483	14.39	7.487	-21.04	7.496	-6.434		8.022	1.9	10.708	30.1
7.522	-12.291	7.515	14.552	7.52	-21.048	7.529	-6.446		8.057	1.89	10.754	30.1
7.555	-12.28	7.548	14.682	7.552	-21.065	7.561	-6.422		8.092	1.9	10.801	30.1
7.587	-12.282	7.58	14.809	7.585	-21.073	7.594	-6.441		8.127	1.89	10.847	30.1
7.62	-12.268	7.613	14.929	7.617	-21.08	7.626	-6.462		8.162	1.9	10.894	30.1
7.652	-12.256	7.645	15.005	7.65	-21.077	7.659	-6.474		8.197	1.89	10.941	30.1
7.685	-12.283	7.678	15.079	7.682	-21.06	7.692	-6.497		8.231	1.9	10.987	30.1
7.718	-12.303	7.71	15.087	7.715	-21.078	7.724	-6.495		8.266	1.9	11.034	30.1
7.75	-12.312	7.743	15.092	7.748	-21.093	7.757	-6.504		8.301	1.9	11.08	30.1
7.783	-12.302	7.776	15.059	7.78	-21.082	7.789	-6.518		8.336	1.89	11.127	30.1
7.815	-12.285	7.808	15.034	7.813	-21.085	7.822	-6.518		8.371	1.9	11.173	30.1
7.848	-12.282	7.841	14.978	7.845	-21.081	7.854	-6.523		8.406	1.9	11.22	30.1
7.88	-12.283	7.873	14.958	7.878	-21.079	7.887	-6.528		8.441	1.9	11.266	30.1
7.913	-12.28	7.906	14.93	7.91	-21.09	7.92	-6.531		8.476	1.9	11.313	30.1
7.945	-12.278	7.938	14.89	7.943	-21.097	7.952	-6.546		8.51	1.9	11.36	30.1
7.978	-12.269	7.971	14.867	7.975	-21.058	7.985	-6.532		8.545	1.89	11.406	30.1
8.011	-12.257	8.003	14.855	8.008	-21.024	8.017	-6.523		8.58	1.9	11.453	30.1
8.043	-12.231	8.036	14.886	8.041	-21.05	8.05	-6.507		8.615	1.89	11.499	30.1
8.076	-12.226	8.068	15.009	8.073	-21.089	8.083	-6.501		8.65	1.91	11.546	30.1
8.108	-12.254	8.101	15.363	8.106	-21.098	8.115	-6.478		8.685	1.9	11.592	30.1
8.141	-12.271	8.133	15.964	8.138	-21.083	8.148	-6.462		8.72	1.9	11.639	30.1
8.173	-12.26	8.166	17.135	8.171	-21.078	8.18	-6.434		8.755	1.89	11.685	30.1
8.206	-12.246	8.198	19.268	8.203	-21.06	8.213	-6.393		8.79	1.9	11.732	30.1
8.239	-12.255	8.231	23.657	8.236	-21.066	8.246	-6.341		8.824	1.88	11.779	30.1
8.271	-12.237	8.264	28.94	8.268	-21.077	8.278	-6.275		8.859	1.91	11.825	30.1
8.304	-12.224	8.296	35.634	8.301	-21.056	8.311	-6.212		8.894	1.89	11.872	30.1
8.336	-12.228	8.329	43.371	8.333	-21.067	8.343	-6.174		8.929	1.9	11.918	30.1
8.369	-12.23	8.361	53.361	8.366	-21.094	8.376	-6.17		8.964	1.89	11.965	30.1
8.401	-12.25	8.394	61.035	8.399	-21.059	8.409	-6.169		8.999	1.91	12.011	30.1
8.434	-12.247	8.426	67.704	8.431	-21.051	8.441	-6.141		9.034	1.89	12.058	30.1
8.466	-12.244	8.459	72.5	8.464	-21.07	8.474	-6.158		9.069	1.91	12.104	30.1
8.499	-12.242	8.491	77.144	8.496	-21.074	8.506	-6.162		9.103	1.9	12.151	30.1
8.532	-12.229	8.524	79.424	8.529	-21.083	8.539	-6.145		9.138	1.9	12.198	30.1
8.564	-12.213	8.556	81.835	8.561	-21.067	8.571	-6.162		9.173	1.89	12.244	30.1
8.597	-12.196	8.589	85.257	8.594	-21.047	8.604	-6.153		9.208	1.91	12.291	30.1
8.629	-12.209	8.621	91.752	8.626	-21.05	8.637	-6.148		9.243	1.9	12.337	30.1
8.662	-12.228	8.654	99.555	8.659	-21.039	8.669	-6.126		9.278	1.91	12.384	30.1
8.694	-12.205	8.686	109.526	8.692	-21.03	8.702	-6.1		9.313	1.89	12.43	30.1
8.727	-12.197	8.719	121.114	8.724	-21.031	8.734	-6.114		9.348	1.9	12.477	30.1
8.76	-12.207	8.752	136.276	8.757	-21.02	8.767	-6.081		9.382	1.88	12.523	30.1
8.792	-12.199	8.784	147.901	8.789	-21.014	8.8	-6.039		9.417	1.91	12.57	30.1
8.825	-12.175	8.817	158.203	8.822	-21.007	8.832	-6.004		9.452	1.89	12.617	30.1
8.857	-12.153	8.849	165.985	8.854	-20.998	8.865	-5.954		9.487	1.91	12.663	30.1
8.89	-12.163	8.882	171.585	8.887	-20.99	8.897	-5.912		9.522	1.89	12.71	30.1
8.922	-12.167	8.914	172.699	8.919	-20.984	8.93	-5.878		9.557	1.91	12.756	30.1
8.955	-12.139	8.947	171.119	8.952	-20.98	8.963	-5.835		9.592	1.89	12.803	30.1
8.987	-12.139	8.979	166.815	8.985	-20.981	8.995	-5.741		9.627	1.91	12.849	30.1
9.02	-12.149	9.012	158.709	9.017	-20.969	9.028	-5.687		9.661	1.89	12.896	30.1
9.053	-12.12	9.044	150.281	9.05	-20.972	9.06	-5.617		9.696	1.9	12.942	30.1
9.085	-12.129	9.077	140.908	9.082	-20.974	9.093	-5.525		9.731	1.9	12.989	30.1
9.118	-12.122	9.109	130.95	9.115	-20.984	9.126	-5.412		9.766	1.91	13.036	30.1
9.15	-12.096	9.142	118.803	9.147	-20.951	9.158	-5.31		9.801	1.89	13.082	30.1
9.183	-12.103	9.174	109.078	9.18	-20.946	9.191	-5.204		9.836	1.9	13.129	30.1
9.215	-12.128	9.207	99.9	9.212	-20.968	9.223	-5.031		9.871	1.89	13.175	30.1
9.248	-12.101	9.24	91.532	9.245	-20.973	9.256	-4.939		9.906	1.91	13.222	30.1
9.281	-12.087	9.272	82.226	9.278	-20.972	9.288	-4.807		9.941	1.9	13.268	30.1
9.313	-12.1	9.305	75.732	9.31	-20.975	9.321	-4.66		9.975	1.91	13.315	30.1
9.346	-12.093	9.337	70.234	9.343	-21.002	9.354	-4.48		10.01	1.89	13.361	30.1
9.378	-12.078	9.37	66.143	9.375	-20.99	9.386	-4.339		10.045	1.91	13.408	30.1
9.411	-12.029	9.402	62.027	9.408	-20.984	9.419	-4.158		10.08	1.88	13.455	30.1
9.443	-12.01	9.435	60.498	9.44	-20.976	9.451	-3.98		10.115	1.91	13.501	30.1
9.476	-11.993	9.467	60.297	9.473	-20.957	9.484	-3.746		10.15	1.88	13.548	30.1
9.508	-11.924	9.5	62.007	9.505	-20.941	9.517	-3.564		10.185	1.91	13.594	30.1
9.541	-11.833	9.532	67.228	9.538	-20.936	9.549	-3.354		10.22	1.88	13.641	30.1
9.574	-11.757	9.565	74.693	9.571	-20.927	9.582	-3.125		10.254	1.92	13.687	30.1
9.606	-11.62	9.597	85.918	9.603	-20.897	9.614	-2.871		10.289	1.89	13.734	30.1
9.639	-11.417	9.63	101.478	9.636	-20.861	9.647	-2.618		10.324	1.91	13.78	30.1
9.671	-10.912	9.662	127.754	9.668	-20.856	9.68	-2.349		10.359	1.9	13.827	30.1
9.704	-10.365	9.695	155.757	9.701	-20.836	9.712	-2.085		10.394	1.91	13.874	30.1
9.736	-9.462	9.728	190.685	9.733	-20.79	9.745	-1.744		10.429	1.88	13.92	30.1
9.769	-8.106	9.76	231.27	9.766	-20.757	9.777	-1.463		10.464	1.91	13.967	30.1
9.802	-5.663	9.793	289.283	9.798	-20.702	9.81	-1.18		10.499	1.89	14.013	30.1
9.834	-2.837	9.825	342.537	9.831	-20.669	9.843	-0.876		10.533	1.91	14.06	30.1
9.867	0.876	9.858	394.506	9.863	-20.603	9.875	-0.551		10.568	1.88	14.106	30.1
9.899	5.527	9.89	451.283	9.896	-20.512	9.908	-0.283		10.603	1.91	14.153	30.1
9.932	12.526	9.923	517.763	9.929	-20.46	9.94	-0.039		10.638	1.88	14.199	30.1
9.964	19.078	9.955	567.971	9.961	-20.41	9.973	0.257		10.673	1.91	14.246	30.1
9.997	26.256	9.988	609.838	9.994	-20.329	10.005	0.492		10.708	1.88	14.293	30.1
10.029	33.413	10.02	641.578	10.026	-20.275	10.038	0.696		10.743	1.91	14.339	30.1
10.062	41.921	10.053	665.526	10.059	-20.235	10.071	0.926		10.778	1.88	14.386	30.1
10.095	47.961	10.085	671.264	10.091	-20.197	10.103	1.234		10.812	1.91	14.432	30.1
10.127	52.399	10.118	665.13	10.124	-20.181	10.136	1.498		10.847	1.88	14.479	30.1
10.16	55.785	10.15	648.089	10.156	-20.195	10.168	1.837		10.882	1.91	14.525	30.1
10.192	57.639	10.183	614.241	10.189	-20.208	10.201	2.247		10.917	1.88	14.572	30.1
10.225	57.179	10.216	578.595	10.222	-20.234	10.234	2.639		10.952	1.91	14.618	30.1
10.257	55.139	10.248	538.42	10.254	-20.234	10.266	3.337		10.987	1.88	14.665	30.1
10.29	51.717	10.281	484.443	10.287	-20.228	10.299	3.889		11.022	1.9	14.712	30.1
10.323	46.156	10.313	439.916	10.319	-20.224	10.331	4.553		11.057	1.89	14.758	30.1
10.355	40.859	10.346	399.746	10.352	-20.255	10.364	5.285		11.092	1.9	14.805	30.1
10.388	35.206	10.378	356.797	10.384	-20.29	10.397	6.191		11.126	1.88	14.851	30.1
10.42	29.539	10.411	308.685	10.417	-20.284	10.429	6.95		11.161	1.9	14.898	30.1
10.453	22.791	10.443	272.809	10.449	-20.288	10.462	7.683		11.196	1.89	14.944	30.1
10.485	17.68	10.476	240.381	10.482	-20.322	10.494	8.389		11.231	1.9	14.991	30.1
10.518	13.034	10.508	211.087	10.515	-20.343	10.527	9.132		11.266	1.88	15.037	30.1
10.551	8.008	10.541	179.833	10.547	-20.361	10.56	9.641		11.301	1.9	15.084	30.1
10.583	4.489	10.573	158.1	10.58	-20.381	10.592	10.08		11.336	1.88	15.131	30.1
10.616	1.686	10.606	138.847	10.612	-20.394	10.625	10.354		11.371	1.9	15.177	30.1
10.648	-0.91	10.638	122.462	10.645	-20.406	10.657	10.516		11.405	1.87	15.224	30.1
10.681	-3.461	10.671	105.271	10.677	-20.447	10.69	10.517		11.44	1.9	15.27	30.1
10.713	-5.131	10.704	93.527	10.71	-20.494	10.722	10.404		11.475	1.88	15.317	30.1
10.746	-6.504	10.736	83.455	10.742	-20.513	10.755	10.096		11.51	1.9	15.363	30.1
10.778	-7.634	10.769	75.524	10.775	-20.548	10.788	9.76		11.545	1.88	15.41	30.1
10.811	-8.734	10.801	66.157	10.808	-20.55	10.82	9.292		11.58	1.9	15.456	30.1
10.844	-9.417	10.834	60.581	10.84	-20.562	10.853	8.781		11.615	1.88	15.503	30.1
10.876	-9.949	10.866	55.414	10.873	-20.595	10.885	8.131		11.65	1.9	15.55	30.1
10.909	-10.375	10.899	51.076	10.905	-20.58	10.918	7.609		11.684	1.88	15.596	30.1
10.941	-10.806	10.931	46.496	10.938	-20.536	10.951	7.189		11.719	1.9	15.643	30.1
10.974	-11.038	10.964	43.341	10.97	-20.542	10.983	6.858		11.754	1.89	15.689	30.1
11.006	-11.248	10.996	40.665	11.003	-20.501	11.016	6.725		11.789	1.9	15.736	30.1
11.039	-11.368	11.029	38.374	11.035	-20.471	11.048	6.893		11.824	1.87	15.782	30.1
11.072	-11.508	11.061	35.921	11.068	-20.421	11.081	7.393		11.859	1.9	15.829	30.1
11.104	-11.62	11.094	34.221	11.1	-20.341	11.114	8.292		11.894	1.88	15.875	30.1
11.137	-11.684	11.126	32.726	11.133	-20.264	11.146	9.993		11.929	1.9	15.922	30.1
11.169	-11.735	11.159	31.361	11.166	-20.196	11.179	11.924		11.963	1.88	15.969	30.1
11.202	-11.796	11.192	29.972	11.198	-20.127	11.211	14.187		11.998	1.9	16.015	30.1
11.234	-11.831	11.224	28.932	11.231	-20.062	11.244	17.114		12.033	1.88	16.062	30.1
11.267	-11.855	11.257	28.083	11.263	-19.979	11.277	21.273		12.068	1.9	16.108	30.1
11.299	-11.854	11.289	27.237	11.296	-19.927	11.309	25.05		12.103	1.88	16.155	30.1
11.332	-11.852	11.322	26.339	11.328	-19.872	11.342	29.014		12.138	1.9	16.201	30.1
11.365	-11.882	11.354	25.688	11.361	-19.834	11.374	33.028		12.173	1.88	16.248	30.1
11.397	-11.887	11.387	25.079	11.393	-19.772	11.407	37.735		12.208	1.9	16.294	30.1
11.43	-11.888	11.419	24.548	11.426	-19.681	11.439	41.226		12.243	1.88	16.341	30.1
11.462	-11.919	11.452	23.961	11.459	-19.565	11.472	44.226		12.277	1.9	16.388	30.1
11.495	-11.893	11.484	23.511	11.491	-19.363	11.505	46.653		12.312	1.88	16.434	30.1
11.527	-11.87	11.517	23.072	11.524	-18.879	11.537	48.734		12.347	1.89	16.481	30.1
11.56	-11.862	11.549	22.678	11.556	-18.168	11.57	49.634		12.382	1.88	16.527	30.1
11.593	-11.826	11.582	22.22	11.589	-17.194	11.602	49.893		12.417	1.89	16.574	30.1
11.625	-11.818	11.614	21.874	11.621	-15.647	11.635	49.466		12.452	1.87	16.62	30.1
11.658	-11.783	11.647	21.538	11.654	-12.757	11.668	48.588		12.487	1.89	16.667	30.1
11.69	-11.735	11.68	21.237	11.686	-9.453	11.7	47.463		12.522	1.88	16.713	30.1
11.723	-11.672	11.712	20.828	11.719	-5.042	11.733	46.035		12.556	1.88	16.76	30.1
11.755	-11.62	11.745	20.56	11.752	0.479	11.765	44.089		12.591	1.88	16.807	30.1
11.788	-11.578	11.777	20.301	11.784	8.839	11.798	42.432		12.626	1.89	16.853	30.1
11.82	-11.542	11.81	20.046	11.817	16.838	11.831	40.763		12.661	1.87	16.9	30.1
11.853	-11.499	11.842	19.719	11.849	25.644	11.863	39.105		12.696	1.89	16.946	30.1
11.886	-11.483	11.875	19.492	11.882	35.017	11.896	37.005		12.731	1.88	16.993	30.1
11.918	-11.471	11.907	19.292	11.914	46.528	11.928	35.263		12.766	1.89	17.039	30.1
11.951	-11.451	11.94	19.085	11.947	55.33	11.961	33.454		12.801	1.88	17.086	30.1
11.983	-11.471	11.972	18.837	11.979	63.15	11.994	31.508		12.835	1.9	17.132	30.1
12.016	-11.449	12.005	18.668	12.012	69.073	12.026	29.026		12.87	1.88	17.179	30.1
12.048	-11.422	12.037	18.509	12.045	74.887	12.059	26.923		12.905	1.9	17.226	30.1
12.081	-11.499	12.07	18.329	12.077	76.937	12.091	24.75		12.94	1.88	17.272	30.1
12.114	-11.525	12.102	18.17	12.11	77.153	12.124	22.735		12.975	1.89	17.319	30.1
12.146	-11.54	12.135	18.027	12.142	75.405	12.156	19.883		13.01	1.88	17.365	30.1
12.179	-11.576	12.168	17.922	12.175	70.881	12.189	17.959		13.045	1.89	17.412	30.1
12.211	-11.592	12.2	17.837	12.207	65.521	12.222	15.963		13.08	1.88	17.458	30.1
12.244	-11.618	12.233	17.719	12.24	59.16	12.254	14.102		13.114	1.89	17.505	30.1
12.276	-11.637	12.265	17.611	12.272	52.037	12.287	12.059		13.149	1.89	17.551	30.1
12.309	-11.681	12.298	17.507	12.305	42.913	12.319	10.529		13.184	1.89	17.598	30.1
12.341	-11.701	12.33	17.397	12.337	35.385	12.352	9.186		13.219	1.89	17.645	30.1
12.374	-11.707	12.363	17.316	12.37	28.253	12.385	7.737		13.254	1.89	17.691	30.1
12.407	-11.708	12.395	17.239	12.403	21.66	12.417	6.767		13.289	1.88	17.738	30.1
12.439	-11.723	12.428	17.165	12.435	14.328	12.45	5.911		13.324	1.89	17.784	30.1
12.472	-11.728	12.46	17.117	12.468	9.328	12.482	5.167		13.359	1.88	17.831	30.1
12.504	-11.736	12.493	17.058	12.5	5.443	12.515	4.407		13.394	1.89	17.877	30.1
12.537	-11.766	12.525	16.987	12.533	1.068	12.548	3.889		13.428	1.88	17.924	30.1
12.569	-11.757	12.558	16.931	12.565	-1.228	12.58	3.461		13.463	1.89	17.97	30.1
12.602	-11.749	12.59	16.892	12.598	-3.141	12.613	3.113		13.498	1.88	18.017	30.1
12.635	-11.776	12.623	16.81	12.63	-4.515	12.645	2.735		13.533	1.89	18.064	30.1
12.667	-11.785	12.656	16.776	12.663	-5.692	12.678	2.571		13.568	1.89	18.11	30.1
12.7	-11.806	12.688	16.756	12.696	-6.395	12.711	2.457		13.603	1.89	18.157	30.1
12.732	-11.839	12.721	16.704	12.728	-7.018	12.743	2.43		13.638	1.88	18.203	30.1
12.765	-11.871	12.753	16.657	12.761	-7.644	12.776	2.555		13.673	1.9	18.25	30.1
12.797	-11.866	12.786	16.615	12.793	-8.491	12.808	2.842		13.707	1.89	18.296	30.1
12.83	-11.861	12.818	16.577	12.826	-9.302	12.841	3.365		13.742	1.89	18.343	30.1
12.863	-11.881	12.851	16.544	12.858	-10.245	12.873	4.172		13.777	1.88	18.389	30.1
12.895	-11.88	12.883	16.509	12.891	-11.249	12.906	5.793		13.812	1.89	18.436	30.1
12.928	-11.9	12.916	16.472	12.923	-12.498	12.939	7.869		13.847	1.89	18.483	30.1
12.96	-11.906	12.948	16.422	12.956	-13.467	12.971	10.934		13.882	1.9	18.529	30.1
12.993	-11.91	12.981	16.382	12.989	-14.337	13.004	15.363		13.917	1.89	18.576	30.1
13.025	-11.938	13.013	16.356	13.021	-15.2	13.036	23.352		13.952	1.89	18.622	30.1
13.058	-11.964	13.046	16.312	13.054	-16.125	13.069	32.813		13.986	1.89	18.669	30.1
13.09	-11.962	13.078	16.269	13.086	-16.741	13.102	44.601		14.021	1.89	18.715	30.1
13.123	-11.964	13.111	16.219	13.119	-17.223	13.134	61.109		14.056	1.9	18.762	30.1
13.156	-11.957	13.144	16.182	13.151	-17.637	13.167	88.448		14.091	1.89	18.808	30.1
13.188	-11.974	13.176	16.186	13.184	-18.005	13.199	116.44		14.126	1.9	18.855	30.1
13.221	-11.965	13.209	16.161	13.216	-18.227	13.232	149.96		14.161	1.89	18.902	30.1
13.253	-11.964	13.241	16.089	13.249	-18.353	13.265	199.084		14.196	1.9	18.948	30.1
13.286	-11.966	13.274	16.094	13.282	-18.428	13.297	243.14		14.231	1.89	18.995	30.1
13.318	-11.942	13.306	16.072	13.314	-18.453	13.33	290.785		14.265	1.9	19.041	30.1
13.351	-11.959	13.339	16.044	13.347	-18.417	13.362	338.408		14.3	1.89	19.088	30.1
13.384	-11.956	13.371	15.976	13.379	-18.348	13.395	394.068		14.335	1.89	19.134	30.1
13.416	-11.925	13.404	15.925	13.412	-18.277	13.428	434.142		14.37	1.89	19.181	30.1
13.449	-11.915	13.436	15.914	13.444	-18.192	13.46	465.985		14.405	1.89	19.227	30.1
13.481	-11.906	13.469	15.868	13.477	-18.118	13.493	488.141		14.44	1.9	19.274	30.1
13.514	-11.889	13.501	15.811	13.509	-18.057	13.525	499.548		14.475	1.89	19.321	30.1
13.546	-11.891	13.534	15.78	13.542	-18.043	13.558	495.764		14.51	1.89	19.367	30.1
13.579	-11.888	13.566	15.743	13.574	-18.032	13.591	482.704		14.545	1.89	19.414	30.1
13.611	-11.877	13.599	15.693	13.607	-18.059	13.623	459.004		14.579	1.88	19.46	30.1
13.644	-11.888	13.632	15.687	13.64	-18.115	13.656	419.889		14.614	1.9	19.507	30.1
13.677	-11.884	13.664	15.649	13.672	-18.198	13.688	382.464		14.649	1.89	19.553	30.1
13.709	-11.878	13.697	15.588	13.705	-18.336	13.721	342.331		14.684	1.9	19.6	30.1
13.742	-11.849	13.729	15.559	13.737	-18.45	13.753	302.027		14.719	1.88	19.646	30.1
13.774	-11.843	13.762	15.533	13.77	-18.56	13.786	253.285		14.754	1.9	19.693	30.1
13.807	-11.875	13.794	15.492	13.802	-18.659	13.819	216.633		14.789	1.89	19.74	30.1
13.839	-11.859	13.827	15.442	13.835	-18.821	13.851	183.234		14.824	1.9	19.786	30.1
13.872	-11.815	13.859	15.402	13.867	-18.95	13.884	153.385		14.858	1.89	19.833	30.1
13.905	-11.82	13.892	15.369	13.9	-19.025	13.916	122.584		14.893	1.9	19.879	30.1
13.937	-11.811	13.924	15.352	13.933	-19.117	13.949	101.1		14.928	1.89	19.926	30.1
13.97	-11.796	13.957	15.318	13.965	-19.25	13.982	83.737		14.963	1.9	19.972	30.1
14.002	-11.797	13.989	15.294	13.998	-19.326	14.014	70.464		14.998	1.89	20.019	30.1
14.035	-11.812	14.022	15.259	14.03	-19.418	14.047	55.672		15.033	1.9	20.065	30.1
14.067	-11.854	14.054	15.207	14.063	-19.49	14.079	47.78		15.068	1.88	20.112	30.1
14.1	-11.867	14.087	15.189	14.095	-19.529	14.112	41.056		15.103	1.9	20.159	30.1
14.132	-11.856	14.12	15.175	14.128	-19.54	14.145	35.024		15.137	1.89	20.205	30.1
14.165	-11.833	14.152	15.162	14.16	-19.543	14.177	31.54		15.172	1.9	20.252	30.1
14.198	-11.852	14.185	15.122	14.193	-19.575	14.21	28.907		15.207	1.88	20.298	30.1
14.23	-11.859	14.217	15.058	14.226	-19.601	14.242	26.973		15.242	1.9	20.345	30.1
14.263	-11.851	14.25	15.03	14.258	-19.597	14.275	25.227		15.277	1.89	20.391	30.1
14.295	-11.836	14.282	15.015	14.291	-19.606	14.308	24.138		15.312	1.9	20.438	30.1
14.328	-11.846	14.315	15.007	14.323	-19.595	14.34	23.132		15.347	1.88	20.484	30.1
14.36	-11.844	14.347	14.976	14.356	-19.568	14.373	22.168		15.382	1.9	20.531	30.1
14.393	-11.835	14.38	14.916	14.388	-19.614	14.405	20.921		15.417	1.89	20.578	30.1
14.426	-11.837	14.412	14.915	14.421	-19.633	14.438	19.814		15.451	1.9	20.624	30.1
14.458	-11.838	14.445	14.89	14.453	-19.634	14.47	18.604		15.486	1.9	20.671	30.1
14.491	-11.811	14.477	14.858	14.486	-19.677	14.503	17.449		15.521	1.9	20.717	30.1
14.523	-11.801	14.51	14.849	14.519	-19.708	14.536	15.787		15.556	1.89	20.764	30.1
14.556	-11.783	14.542	14.825	14.551	-19.724	14.568	14.555		15.591	1.9	20.81	30.1
14.588	-11.767	14.575	14.823	14.584	-19.746	14.601	13.256		15.626	1.89	20.857	30.1
14.621	-11.775	14.608	14.781	14.616	-19.765	14.633	12.032		15.661	1.9	20.903	30.1
14.653	-11.759	14.64	14.74	14.649	-19.792	14.666	10.653		15.696	1.88	20.95	30.1
14.686	-11.752	14.673	14.73	14.681	-19.845	14.699	9.653		15.73	1.9	20.997	30.1
14.719	-11.735	14.705	14.712	14.714	-19.877	14.731	8.761		15.765	1.88	21.043	30.1
14.751	-11.713	14.738	14.706	14.746	-19.904	14.764	8.019		15.8	1.9	21.09	30.1
14.784	-11.709	14.77	14.691	14.779	-19.916	14.796	7.252		15.835	1.89	21.136	30.1
14.816	-11.697	14.803	14.656	14.811	-19.915	14.829	6.785		15.87	1.9	21.183	30.1
14.849	-11.681	14.835	14.644	14.844	-19.944	14.862	6.383		15.905	1.88	21.229	30.1
14.881	-11.69	14.868	14.644	14.877	-19.968	14.894	5.955		15.94	1.91	21.276	30.1
14.914	-11.687	14.9	14.626	14.909	-19.98	14.927	5.677		15.975	1.88	21.322	30.1
14.947	-11.67	14.933	14.606	14.942	-19.976	14.959	5.37		16.009	1.9	21.369	30.1
14.979	-11.653	14.965	14.601	14.974	-19.971	14.992	5.121		16.044	1.88	21.416	30.1
15.012	-11.648	14.998	14.562	15.007	-20.006	15.025	4.777		16.079	1.91	21.462	30.1
15.044	-11.682	15.03	14.548	15.039	-20.032	15.057	4.483		16.114	1.88	21.509	30.1
15.077	-11.711	15.063	14.55	15.072	-20.037	15.09	4.149		16.149	1.9	21.555	30.1
15.109	-11.707	15.096	14.527	15.104	-20.092	15.122	3.755		16.184	1.88	21.602	30.1
15.142	-11.744	15.128	14.493	15.137	-20.097	15.155	3.238		16.219	1.91	21.648	30.1
15.175	-11.752	15.161	14.466	15.17	-20.121	15.187	2.819		16.254	1.88	21.695	30.1
15.207	-11.758	15.193	14.45	15.202	-20.157	15.22	2.329		16.288	1.9	21.741	30.1
15.24	-11.787	15.226	14.428	15.235	-20.177	15.253	1.822		16.323	1.88	21.788	30.1
15.272	-11.795	15.258	14.416	15.267	-20.203	15.285	1.228		16.358	1.91	21.835	30.1
15.305	-11.819	15.291	14.401	15.3	-20.228	15.318	0.726		16.393	1.88	21.881	30.1
15.337	-11.838	15.323	14.38	15.332	-20.229	15.35	0.243		16.428	1.9	21.928	30.1
15.37	-11.831	15.356	14.387	15.365	-20.224	15.383	-0.211		16.463	1.88	21.974	30.1
15.402	-11.856	15.388	14.377	15.397	-20.251	15.416	-0.737		16.498	1.91	22.021	30.1
15.435	-11.88	15.421	14.331	15.43	-20.265	15.448	-1.157		16.533	1.89	22.067	30.1
15.468	-11.893	15.453	14.327	15.463	-20.272	15.481	-1.535		16.568	1.9	22.114	30.1
15.5	-11.898	15.486	14.308	15.495	-20.275	15.513	-1.892		16.602	1.88	22.16	30.1
15.533	-11.884	15.518	14.309	15.528	-20.265	15.546	-2.317		16.637	1.91	22.207	30.1
15.565	-11.896	15.551	14.299	15.56	-20.261	15.579	-2.663		16.672	1.88	22.254	30.1
15.598	-11.91	15.584	14.291	15.593	-20.276	15.611	-2.992		16.707	1.91	22.3	30.1
15.63	-11.901	15.616	14.304	15.625	-20.282	15.644	-3.268		16.742	1.88	22.347	30.1
15.663	-11.886	15.649	14.3	15.658	-20.275	15.676	-3.612		16.777	1.91	22.393	30.1
15.696	-11.883	15.681	14.286	15.69	-20.296	15.709	-3.879		16.812	1.88	22.44	30.1
15.728	-11.878	15.714	14.278	15.723	-20.287	15.742	-4.122		16.847	1.91	22.486	30.1
15.761	-11.866	15.746	14.279	15.756	-20.305	15.774	-4.396		16.881	1.88	22.533	30.1
15.793	-11.859	15.779	14.298	15.788	-20.33	15.807	-4.594		16.916	1.91	22.579	30.1
15.826	-11.822	15.811	14.282	15.821	-20.343	15.839	-4.774		16.951	1.89	22.626	30.1
15.858	-11.8	15.844	14.285	15.853	-20.349	15.872	-4.945		16.986	1.91	22.673	30.1
15.891	-11.791	15.876	14.281	15.886	-20.353	15.904	-5.149		17.021	1.87	22.719	30.1
15.923	-11.776	15.909	14.273	15.918	-20.344	15.937	-5.259		17.056	1.91	22.766	30.1
15.956	-11.748	15.941	14.29	15.951	-20.341	15.97	-5.33		17.091	1.88	22.812	30.1
15.989	-11.72	15.974	14.293	15.983	-20.351	16.002	-5.455		17.126	1.91	22.859	30.1
16.021	-11.708	16.006	14.318	16.016	-20.356	16.035	-5.59		17.16	1.87	22.905	30.1
16.054	-11.721	16.039	14.325	16.048	-20.378	16.067	-5.652		17.195	1.91	22.952	30.1
16.086	-11.737	16.072	14.326	16.081	-20.368	16.1	-5.703		17.23	1.88	22.998	30.1
16.119	-11.725	16.104	14.324	16.114	-20.364	16.133	-5.764		17.265	1.91	23.045	30.1
16.151	-11.742	16.137	14.312	16.146	-20.37	16.165	-5.833		17.3	1.88	23.092	30.1
16.184	-11.76	16.169	14.32	16.179	-20.349	16.198	-5.887		17.335	1.91	23.138	30.1
16.217	-11.783	16.202	14.318	16.211	-20.347	16.23	-5.898		17.37	1.87	23.185	30.1
16.249	-11.799	16.234	14.331	16.244	-20.36	16.263	-5.931		17.405	1.91	23.231	30.1
16.282	-11.827	16.267	14.309	16.276	-20.364	16.296	-5.976		17.439	1.88	23.278	30.1
16.314	-11.837	16.299	14.309	16.309	-20.374	16.328	-6.011		17.474	1.9	23.324	30.1
16.347	-11.826	16.332	14.327	16.341	-20.36	16.361	-6.044		17.509	1.87	23.371	30.1
16.379	-11.82	16.364	14.332	16.374	-20.365	16.393	-6.058		17.544	1.91	23.417	30.1
16.412	-11.819	16.397	14.344	16.407	-20.358	16.426	-6.107		17.579	1.88	23.464	30.1
16.444	-11.829	16.429	14.335	16.439	-20.357	16.459	-6.133		17.614	1.9	23.511	30.1
16.477	-11.85	16.462	14.321	16.472	-20.372	16.491	-6.175		17.649	1.88	23.557	30.1
16.51	-11.874	16.494	14.339	16.504	-20.371	16.524	-6.217		17.684	1.91	23.604	30.1
16.542	-11.87	16.527	14.354	16.537	-20.379	16.556	-6.239		17.719	1.88	23.65	30.1
16.575	-11.88	16.56	14.335	16.569	-20.411	16.589	-6.272		17.753	1.91	23.697	30.1
16.607	-11.863	16.592	14.322	16.602	-20.41	16.621	-6.29		17.788	1.87	23.743	30.1
16.64	-11.854	16.625	14.333	16.634	-20.379	16.654	-6.319		17.823	1.9	23.79	30.1
16.672	-11.844	16.657	14.333	16.667	-20.415	16.687	-6.375		17.858	1.87	23.836	30.1
16.705	-11.855	16.69	14.355	16.7	-20.411	16.719	-6.402		17.893	1.91	23.883	30.1
16.738	-11.884	16.722	14.376	16.732	-20.381	16.752	-6.409		17.928	1.88	23.93	30.1
16.77	-11.889	16.755	14.386	16.765	-20.421	16.784	-6.417		17.963	1.9	23.976	30.1
16.803	-11.875	16.787	14.384	16.797	-20.415	16.817	-6.426		17.998	1.87	24.023	30.1
16.835	-11.863	16.82	14.371	16.83	-20.407	16.85	-6.46		18.032	1.91	24.069	30.1
16.868	-11.87	16.852	14.391	16.862	-20.432	16.882	-6.48		18.067	1.88	24.116	30.1
16.9	-11.868	16.885	14.405	16.895	-20.451	16.915	-6.498		18.102	1.89	24.162	30.1
16.933	-11.879	16.917	14.405	16.927	-20.458	16.947	-6.524		18.137	1.88	24.209	30.1
16.965	-11.872	16.95	14.42	16.96	-20.471	16.98	-6.549		18.172	1.91	24.255	30.1
16.998	-11.887	16.982	14.411	16.993	-20.459	17.013	-6.583		18.207	1.87	24.302	30.1
17.031	-11.873	17.015	14.421	17.025	-20.447	17.045	-6.579		18.242	1.9	24.349	30.1
17.063	-11.855	17.048	14.447	17.058	-20.446	17.078	-6.609		18.277	1.88	24.395	30.1
17.096	-11.866	17.08	14.465	17.09	-20.45	17.11	-6.64		18.311	1.9	24.442	30.1
17.128	-11.866	17.113	14.464	17.123	-20.462	17.143	-6.664		18.346	1.88	24.488	30.1
17.161	-11.851	17.145	14.474	17.155	-20.463	17.176	-6.682		18.381	1.9	24.535	30.1
17.193	-11.849	17.178	14.463	17.188	-20.464	17.208	-6.7		18.416	1.88	24.581	30.1
17.226	-11.859	17.21	14.473	17.22	-20.475	17.241	-6.724		18.451	1.9	24.628	30.1
17.259	-11.849	17.243	14.494	17.253	-20.452	17.273	-6.765		18.486	1.88	24.674	30.1
17.291	-11.844	17.275	14.53	17.285	-20.482	17.306	-6.793		18.521	1.9	24.721	30.1
17.324	-11.858	17.308	14.538	17.318	-20.478	17.338	-6.791		18.556	1.88	24.768	30.1
17.356	-11.824	17.34	14.53	17.351	-20.459	17.371	-6.798		18.59	1.9	24.814	30.1
17.389	-11.809	17.373	14.566	17.383	-20.482	17.404	-6.837		18.625	1.87	24.861	30.1
17.421	-11.814	17.405	14.592	17.416	-20.469	17.436	-6.846		18.66	1.9	24.907	30.1
17.454	-11.812	17.438	14.623	17.448	-20.469	17.469	-6.84		18.695	1.88	24.954	30.1
17.486	-11.793	17.47	14.661	17.481	-20.474	17.501	-6.837		18.73	1.89	25	30.1
17.519	-11.81	17.503	14.669	17.513	-20.465	17.534	-6.876		18.765	1.88	25.047	30.1
17.552	-11.801	17.536	14.698	17.546	-20.459	17.567	-6.889		18.8	1.9	25.093	30.1
17.584	-11.82	17.568	14.721	17.578	-20.475	17.599	-6.888		18.835	1.89	25.14	30.1
17.617	-11.812	17.601	14.748	17.611	-20.471	17.632	-6.904		18.87	1.9	25.187	30.1
17.649	-11.799	17.633	14.737	17.644	-20.485	17.664	-6.893		18.904	1.88	25.233	30.1
17.682	-11.814	17.666	14.767	17.676	-20.474	17.697	-6.873		18.939	1.9	25.28	30.1
17.714	-11.787	17.698	14.812	17.709	-20.463	17.73	-6.845		18.974	1.88	25.326	30.1
17.747	-11.789	17.731	14.85	17.741	-20.467	17.762	-6.838		19.009	1.89	25.373	30.1
17.78	-11.818	17.763	14.908	17.774	-20.453	17.795	-6.82		19.044	1.89	25.419	30.1
17.812	-11.813	17.796	14.963	17.806	-20.484	17.827	-6.766		19.079	1.9	25.466	30.1
17.845	-11.814	17.828	14.99	17.839	-20.492	17.86	-6.714		19.114	1.88	25.512	30.1
17.877	-11.82	17.861	14.986	17.871	-20.475	17.893	-6.684		19.149	1.9	25.559	30.1
17.91	-11.815	17.893	15.025	17.904	-20.454	17.925	-6.636		19.183	1.88	25.606	30.1
17.942	-11.81	17.926	15.063	17.937	-20.464	17.958	-6.605		19.218	1.9	25.652	30.1
17.975	-11.791	17.959	15.096	17.969	-20.494	17.99	-6.562		19.253	1.88	25.699	30.1
18.008	-11.811	17.991	15.151	18.002	-20.49	18.023	-6.526		19.288	1.89	25.745	30.1
18.04	-11.808	18.024	15.208	18.034	-20.475	18.055	-6.503		19.323	1.89	25.792	30.1
18.073	-11.831	18.056	15.255	18.067	-20.463	18.088	-6.464		19.358	1.89	25.838	30.1
18.105	-11.826	18.089	15.304	18.099	-20.448	18.121	-6.427		19.393	1.89	25.885	30.1
18.138	-11.804	18.121	15.394	18.132	-20.456	18.153	-6.42		19.428	1.9	25.931	30.1
18.17	-11.806	18.154	15.493	18.164	-20.459	18.186	-6.422		19.462	1.89	25.978	30.1
18.203	-11.811	18.186	15.598	18.197	-20.444	18.218	-6.408		19.497	1.89	26.025	30.1
18.235	-11.803	18.219	15.718	18.23	-20.42	18.251	-6.399		19.532	1.89	26.071	30.1
18.268	-11.8	18.251	15.874	18.262	-20.442	18.284	-6.401		19.567	1.9	26.118	30.1
18.301	-11.799	18.284	16.038	18.295	-20.439	18.316	-6.383		19.602	1.88	26.164	30.1
18.333	-11.818	18.316	16.249	18.327	-20.436	18.349	-6.363		19.637	1.89	26.211	30.1
18.366	-11.827	18.349	16.427	18.36	-20.451	18.381	-6.36		19.672	1.89	26.257	30.1
18.398	-11.816	18.381	16.656	18.392	-20.454	18.414	-6.359		19.707	1.9	26.304	30.1
18.431	-11.795	18.414	16.886	18.425	-20.434	18.447	-6.354		19.741	1.89	26.35	30.1
18.463	-11.775	18.447	17.154	18.457	-20.441	18.479	-6.322		19.776	1.89	26.397	30.1
18.496	-11.766	18.479	17.479	18.49	-20.449	18.512	-6.323		19.811	1.88	26.444	30.1
18.529	-11.763	18.512	18.06	18.523	-20.431	18.544	-6.328		19.846	1.88	26.49	30.1
18.561	-11.754	18.544	18.787	18.555	-20.412	18.577	-6.331		19.881	1.89	26.537	30.1
18.594	-11.762	18.577	19.86	18.588	-20.404	18.61	-6.397		19.916	1.9	26.583	30.1
18.626	-11.749	18.609	21.226	18.62	-20.392	18.642	-6.472		19.951	1.89	26.63	30.1
18.659	-11.715	18.642	23.853	18.653	-20.387	18.675	-6.551		19.986	1.89	26.676	30.1
18.691	-11.684	18.674	26.12	18.685	-20.384	18.707	-6.636		20.021	1.88	26.723	30.1
18.724	-11.635	18.707	28.81	18.718	-20.358	18.74	-6.698		20.055	1.89	26.769	30.1
18.756	-11.623	18.739	31.563	18.75	-20.369	18.772	-6.708		20.09	1.89	26.816	30.1
18.789	-11.616	18.772	34.51	18.783	-20.368	18.805	-6.764		20.125	1.9	26.863	30.1
18.822	-11.587	18.804	36.297	18.815	-20.357	18.838	-6.761		20.16	1.89	26.909	30.1
18.854	-11.564	18.837	37.287	18.848	-20.34	18.87	-6.707		20.195	1.89	26.956	30.1
18.887	-11.56	18.869	37.428	18.881	-20.327	18.903	-6.643		20.23	1.9
18.919	-11.566	18.902	36.513	18.913	-20.327	18.935	-6.536		20.265	1.9
18.952	-11.575	18.935	35.019	18.946	-20.3	18.968	-6.411		20.3	1.89
18.984	-11.572	18.967	33.047	18.978	-20.282	19.001	-6.319		20.334	1.9
19.017	-11.585	19	30.881	19.011	-20.296	19.033	-6.193		20.369	1.89
19.05	-11.617	19.032	28.129	19.043	-20.283	19.066	-6.093		20.404	1.89
19.082	-11.651	19.065	26.01	19.076	-20.27	19.098	-6.008		20.439	1.89
19.115	-11.685	19.097	24.246	19.108	-20.285	19.131	-5.934		20.474	1.9
19.147	-11.689	19.13	22.544	19.141	-20.28	19.164	-5.9		20.509	1.89
19.18	-11.697	19.162	20.871	19.174	-20.281	19.196	-5.873		20.544	1.89
19.212	-11.699	19.195	19.788	19.206	-20.265	19.229	-5.848		20.579	1.9
19.245	-11.703	19.227	18.926	19.239	-20.223	19.261	-5.825		20.613	1.89
19.277	-11.704	19.26	18.255	19.271	-20.215	19.294	-5.805		20.648	1.91
19.31	-11.702	19.292	17.646	19.304	-20.234	19.327	-5.816		20.683	1.89
19.343	-11.719	19.325	17.284	19.336	-20.226	19.359	-5.826		20.718	1.9
19.375	-11.708	19.357	17.008	19.369	-20.225	19.392	-5.806		20.753	1.89
19.408	-11.708	19.39	16.817	19.401	-20.227	19.424	-5.789		20.788	1.9
19.44	-11.707	19.423	16.645	19.434	-20.213	19.457	-5.797		20.823	1.9
19.473	-11.703	19.455	16.538	19.467	-20.203	19.489	-5.776		20.858	1.89
19.505	-11.69	19.488	16.464	19.499	-20.169	19.522	-5.778		20.893	1.88
19.538	-11.692	19.52	16.423	19.532	-20.157	19.555	-5.788		20.927	1.9
19.571	-11.689	19.553	16.37	19.564	-20.153	19.587	-5.814		20.962	1.89
19.603	-11.695	19.585	16.347	19.597	-20.122	19.62	-5.831		20.997	1.9
19.636	-11.687	19.618	16.341	19.629	-20.092	19.652	-5.847		21.032	1.89
19.668	-11.691	19.65	16.33	19.662	-20.024	19.685	-5.912		21.067	1.9
19.701	-11.722	19.683	16.351	19.694	-19.961	19.718	-5.942		21.102	1.89
19.733	-11.719	19.715	16.338	19.727	-19.952	19.75	-6.011		21.137	1.9
19.766	-11.751	19.748	16.316	19.76	-19.955	19.783	-6.093		21.172	1.9
19.798	-11.755	19.78	16.266	19.792	-19.964	19.815	-6.107		21.206	1.9
19.831	-11.734	19.813	16.156	19.825	-19.997	19.848	-6.119		21.241	1.89
19.864	-11.711	19.845	16.042	19.857	-20.029	19.881	-6.129		21.276	1.9
19.896	-11.675	19.878	15.92	19.89	-20.093	19.913	-6.103		21.311	1.89
19.929	-11.655	19.911	15.765	19.922	-20.161	19.946	-6.071		21.346	1.91
19.961	-11.624	19.943	15.675	19.955	-20.229	19.978	-6.067		21.381	1.9
19.994	-11.601	19.976	15.549	19.987	-20.271	20.011	-6.096		21.416	1.9
20.026	-11.603	20.008	15.454	20.02	-20.326	20.044	-6.131		21.451	1.9
20.059	-11.629	20.041	15.365	20.052	-20.353	20.076	-6.216		21.485	1.9
20.092	-11.692	20.073	15.253	20.085	-20.399	20.109	-6.354		21.52	1.89
20.124	-11.764	20.106	15.138	20.118	-20.459	20.141	-6.496		21.555	1.91
20.157	-11.861	20.138	15.01	20.15	-20.512	20.174	-6.696		21.59	1.9
20.189	-11.937	20.171	14.815	20.183	-20.572	20.207	-6.888		21.625	1.9
20.222	-12.058	20.203	14.704	20.215	-20.636	20.239	-7.022		21.66	1.89
20.254	-12.125	20.236	14.582	20.248	-20.695	20.272	-7.108		21.695	1.9
20.287	-12.147	20.268	14.474	20.28	-20.732	20.304	-7.186		21.73	1.88
20.32	-12.147	20.301	14.386	20.313	-20.735	20.337	-7.21		21.764	1.9
20.352	-12.084	20.333	14.34	20.345	-20.731	20.369	-7.188		21.799	1.88
20.385	-12.005	20.366	14.288	20.378	-20.688	20.402	-7.152		21.834	1.9
20.417	-11.925	20.399	14.216	20.411	-20.627	20.435	-7.077		21.869	1.89
20.45	-11.848	20.431	14.147	20.443	-20.57	20.467	-7.032		21.904	1.9
20.482	-11.768	20.464	14.037	20.476	-20.514	20.5	-7.02		21.939	1.88
20.515	-11.71	20.496	13.902	20.508	-20.459	20.532	-7.025		21.974	1.9
20.547	-11.649	20.529	13.741	20.541	-20.437	20.565	-7.093		22.009	1.89
20.58	-11.602	20.561	13.549	20.573	-20.408	20.598	-7.199		22.044	1.9
20.613	-11.578	20.594	13.406	20.606	-20.394	20.63	-7.308		22.078	1.88
20.645	-11.557	20.626	13.294	20.638	-20.382	20.663	-7.426		22.113	1.9
20.678	-11.508	20.659	13.185	20.671	-20.354	20.695	-7.541		22.148	1.89
20.71	-11.452	20.691	13.089	20.704	-20.311	20.728	-7.569		22.183	1.9
20.743	-11.384	20.724	13.08	20.736	-20.246	20.761	-7.578		22.218	1.89
20.775	-11.31	20.756	13.14	20.769	-20.15	20.793	-7.549		22.253	1.9
20.808	-11.188	20.789	13.24	20.801	-20.048	20.826	-7.44		22.288	1.89
20.841	-10.973	20.821	13.386	20.834	-19.9	20.858	-7.298		22.323	1.9
20.873	-10.836	20.854	13.551	20.866	-19.745	20.891	-7.131		22.357	1.89
20.906	-10.722	20.887	13.761	20.899	-19.595	20.924	-6.97		22.392	1.9
20.938	-10.568	20.919	13.932	20.931	-19.455	20.956	-6.77		22.427	1.88
20.971	-10.305	20.952	14.167	20.964	-19.267	20.989	-6.646		22.462	1.9
21.003	-10.267	20.984	14.354	20.997	-19.114	21.021	-6.523		22.497	1.88
21.036	-10.253	21.017	14.558	21.029	-18.98	21.054	-6.443		22.532	1.91
21.068	-10.25	21.049	14.722	21.062	-18.902	21.086	-6.459		22.567	1.89
21.101	-10.32	21.082	14.874	21.094	-18.847	21.119	-6.489		22.602	1.9
21.134	-10.432	21.114	14.961	21.127	-18.836	21.152	-6.536		22.636	1.87
21.166	-10.559	21.147	15.011	21.159	-18.867	21.184	-6.641		22.671	1.9
21.199	-10.712	21.179	15.017	21.192	-18.923	21.217	-6.793		22.706	1.88
21.231	-10.907	21.212	14.964	21.224	-18.992	21.249	-6.929		22.741	1.9
21.264	-11.038	21.244	14.892	21.257	-19.091	21.282	-7.071		22.776	1.88
21.296	-11.154	21.277	14.773	21.289	-19.187	21.315	-7.209		22.811	1.9
21.329	-11.229	21.309	14.645	21.322	-19.25	21.347	-7.318		22.846	1.88
21.362	-11.344	21.342	14.433	21.355	-19.42	21.38	-7.395		22.881	1.91
21.394	-11.406	21.375	14.228	21.387	-19.523	21.412	-7.485		22.915	1.88
21.427	-11.468	21.407	14.05	21.42	-19.634	21.445	-7.548		22.95	1.91
21.459	-11.523	21.44	13.864	21.452	-19.776	21.478	-7.592		22.985	1.88
21.492	-11.542	21.472	13.655	21.485	-19.969	21.51	-7.644		23.02	1.9
21.524	-11.56	21.505	13.473	21.517	-20.077	21.543	-7.682		23.055	1.88
21.557	-11.567	21.537	13.316	21.55	-20.153	21.575	-7.726		23.09	1.91
21.589	-11.588	21.57	13.171	21.582	-20.242	21.608	-7.749		23.125	1.86
21.622	-11.603	21.602	13.037	21.615	-20.321	21.641	-7.739		23.16	1.91
21.655	-11.582	21.635	12.911	21.648	-20.384	21.673	-7.758		23.195	1.87
21.687	-11.585	21.667	12.813	21.68	-20.395	21.706	-7.778		23.229	1.91
21.72	-11.59	21.7	12.775	21.713	-20.407	21.738	-7.755		23.264	1.88
21.752	-11.586	21.732	12.714	21.745	-20.46	21.771	-7.748		23.299	1.92
21.785	-11.579	21.765	12.696	21.778	-20.47	21.803	-7.758		23.334	1.88
21.817	-11.562	21.797	12.669	21.81	-20.46	21.836	-7.763		23.369	1.91
21.85	-11.567	21.83	12.645	21.843	-20.456	21.869	-7.768		23.404	1.88
21.883	-11.583	21.863	12.631	21.875	-20.439	21.901	-7.765		23.439	1.91
21.915	-11.571	21.895	12.627	21.908	-20.445	21.934	-7.758		23.474	1.88
21.948	-11.558	21.928	12.592	21.941	-20.446	21.966	-7.731		23.508	1.9
21.98	-11.534	21.96	12.574	21.973	-20.426	21.999	-7.731		23.543	1.88
22.013	-11.525	21.993	12.599	22.006	-20.417	22.032	-7.743		23.578	1.91
22.045	-11.518	22.025	12.635	22.038	-20.427	22.064	-7.739		23.613	1.88
22.078	-11.51	22.058	12.682	22.071	-20.438	22.097	-7.738		23.648	1.9
22.11	-11.514	22.09	12.802	22.103	-20.436	22.129	-7.754		23.683	1.88
22.143	-11.507	22.123	13.052	22.136	-20.411	22.162	-7.73		23.718	1.9
22.176	-11.468	22.155	13.313	22.168	-20.428	22.195	-7.718		23.753	1.87
22.208	-11.454	22.188	13.648	22.201	-20.42	22.227	-7.732		23.787	1.9
22.241	-11.464	22.22	14.081	22.234	-20.368	22.26	-7.751		23.822	1.88
22.273	-11.457	22.253	14.671	22.266	-20.383	22.292	-7.734		23.857	1.91
22.306	-11.443	22.285	15.147	22.299	-20.386	22.325	-7.702		23.892	1.88
22.338	-11.411	22.318	15.6	22.331	-20.383	22.358	-7.7		23.927	1.9
22.371	-11.4	22.351	16.169	22.364	-20.401	22.39	-7.716		23.962	1.88
22.404	-11.419	22.383	16.516	22.396	-20.382	22.423	-7.701		23.997	1.91
22.436	-11.41	22.416	16.874	22.429	-20.368	22.455	-7.698		24.032	1.89
22.469	-11.401	22.448	17.185	22.461	-20.386	22.488	-7.692		24.066	1.92
22.501	-11.422	22.481	17.501	22.494	-20.374	22.52	-7.667		24.101	1.88
22.534	-11.439	22.513	17.675	22.526	-20.367	22.553	-7.628		24.136	1.91
22.566	-11.419	22.546	17.838	22.559	-20.378	22.586	-7.622		24.171	1.88
22.599	-11.391	22.578	17.985	22.592	-20.383	22.618	-7.628		24.206	1.91
22.631	-11.408	22.611	18.079	22.624	-20.411	22.651	-7.633		24.241	1.88
22.664	-11.425	22.643	18.13	22.657	-20.409	22.683	-7.627		24.276	1.9
22.697	-11.424	22.676	18.185	22.689	-20.392	22.716	-7.631		24.311	1.88
22.729	-11.416	22.708	18.217	22.722	-20.37	22.749	-7.622		24.346	1.91
22.762	-11.397	22.741	18.226	22.754	-20.358	22.781	-7.599		24.38	1.87
22.794	-11.401	22.773	18.234	22.787	-20.35	22.814	-7.624		24.415	1.9
22.827	-11.4	22.806	18.243	22.819	-20.371	22.846	-7.612		24.45	1.88
22.859	-11.413	22.839	18.25	22.852	-20.383	22.879	-7.565		24.485	1.91
22.892	-11.419	22.871	18.3	22.885	-20.356	22.912	-7.577		24.52	1.88
22.925	-11.423	22.904	18.352	22.917	-20.354	22.944	-7.594		24.555	1.91
22.957	-11.429	22.936	18.421	22.95	-20.378	22.977	-7.604		24.59	1.89
22.99	-11.455	22.969	18.513	22.982	-20.407	23.009	-7.61		24.625	1.9
23.022	-11.483	23.001	18.698	23.015	-20.441	23.042	-7.615		24.659	1.88
23.055	-11.513	23.034	18.898	23.047	-20.443	23.075	-7.632		24.694	1.91
23.087	-11.538	23.066	19.072	23.08	-20.465	23.107	-7.676		24.729	1.87
23.12	-11.558	23.099	19.304	23.112	-20.493	23.14	-7.714		24.764	1.9
23.153	-11.553	23.131	19.606	23.145	-20.541	23.172	-7.723		24.799	1.89
23.185	-11.576	23.164	19.831	23.178	-20.557	23.205	-7.737		24.834	1.91
23.218	-11.599	23.196	20.077	23.21	-20.56	23.237	-7.718		24.869	1.88
23.25	-11.61	23.229	20.278	23.243	-20.565	23.27	-7.701		24.904	1.91
23.283	-11.627	23.261	20.496	23.275	-20.578	23.303	-7.714		24.938	1.89
23.315	-11.637	23.294	20.621	23.308	-20.582	23.335	-7.681		24.973	1.9
23.348	-11.624	23.327	20.707	23.34	-20.588	23.368	-7.681		25.008	1.89
23.38	-11.602	23.359	20.766	23.373	-20.563	23.4	-7.647		25.043	1.9
23.413	-11.562	23.392	20.778	23.405	-20.559	23.433	-7.584		25.078	1.89
23.446	-11.537	23.424	20.752	23.438	-20.517	23.466	-7.567		25.113	1.9
23.478	-11.534	23.457	20.691	23.471	-20.471	23.498	-7.529		25.148	1.89
23.511	-11.522	23.489	20.63	23.503	-20.474	23.531	-7.497		25.183	1.9
23.543	-11.503	23.522	20.589	23.536	-20.475	23.563	-7.457		25.217	1.88
23.576	-11.467	23.554	20.504	23.568	-20.447	23.596	-7.404		25.252	1.9
23.608	-11.438	23.587	20.417	23.601	-20.404	23.629	-7.378		25.287	1.9
23.641	-11.432	23.619	20.375	23.633	-20.388	23.661	-7.338		25.322	1.9
23.674	-11.421	23.652	20.323	23.666	-20.383	23.694	-7.288		25.357	1.89
23.706	-11.408	23.684	20.274	23.698	-20.367	23.726	-7.233		25.392	1.9
23.739	-11.392	23.717	20.248	23.731	-20.341	23.759	-7.197		25.427	1.89
23.771	-11.344	23.749	20.224	23.763	-20.354	23.792	-7.166		25.462	1.9
23.804	-11.334	23.782	20.19	23.796	-20.349	23.824	-7.128		25.497	1.89
23.836	-11.367	23.815	20.183	23.829	-20.31	23.857	-7.099		25.531	1.9
23.869	-11.349	23.847	20.177	23.861	-20.318	23.889	-7.048		25.566	1.9
23.901	-11.335	23.88	20.162	23.894	-20.322	23.922	-6.98		25.601	1.9
23.934	-11.353	23.912	20.137	23.926	-20.277	23.954	-6.952		25.636	1.9
23.967	-11.332	23.945	20.156	23.959	-20.263	23.987	-6.917		25.671	1.91
23.999	-11.346	23.977	20.149	23.991	-20.252	24.02	-6.864		25.706	1.9
24.032	-11.323	24.01	20.148	24.024	-20.219	24.052	-6.811		25.741	1.9
24.064	-11.292	24.042	20.178	24.056	-20.203	24.085	-6.763		25.776	1.89
24.097	-11.299	24.075	20.17	24.089	-20.193	24.117	-6.705		25.81	1.9
24.129	-11.303	24.107	20.197	24.122	-20.173	24.15	-6.641		25.845	1.9
24.162	-11.292	24.14	20.257	24.154	-20.171	24.183	-6.575		25.88	1.9
24.195	-11.292	24.172	20.322	24.187	-20.174	24.215	-6.506		25.915	1.9
24.227	-11.276	24.205	20.383	24.219	-20.153	24.248	-6.453		25.95	1.89
24.26	-11.302	24.237	20.461	24.252	-20.154	24.28	-6.389		25.985	1.9
24.292	-11.298	24.27	20.589	24.284	-20.139	24.313	-6.3		26.02	1.9
24.325	-11.278	24.303	20.745	24.317	-20.101	24.346	-6.186		26.055	1.9
24.357	-11.251	24.335	20.872	24.349	-20.092	24.378	-6.083		26.089	1.89
24.39	-11.252	24.368	20.969	24.382	-20.094	24.411	-5.971		26.124	1.89
24.422	-11.256	24.4	21.071	24.415	-20.073	24.443	-5.877		26.159	1.9
24.455	-11.252	24.433	21.208	24.447	-20.043	24.476	-5.762		26.194	1.9
24.488	-11.262	24.465	21.291	24.48	-20.04	24.509	-5.668		26.229	1.9
24.52	-11.259	24.498	21.347	24.512	-20.044	24.541	-5.561		26.264	1.9
24.553	-11.272	24.53	21.381	24.545	-20.021	24.574	-5.444		26.299	1.9
24.585	-11.239	24.563	21.39	24.577	-19.989	24.606	-5.254		26.334	1.9
24.618	-11.21	24.595	21.377	24.61	-19.972	24.639	-5.109		26.369	1.9
24.65	-11.231	24.628	21.329	24.642	-19.96	24.671	-4.959		26.403	1.91
24.683	-11.215	24.66	21.257	24.675	-19.911	24.704	-4.789		26.438	1.89
24.716	-11.189	24.693	21.163	24.708	-19.915	24.737	-4.574		26.473	1.9
24.748	-11.202	24.725	21.073	24.74	-19.945	24.769	-4.397		26.508	1.9
24.781	-11.194	24.758	20.987	24.773	-19.939	24.802	-4.21		26.543	1.9
24.813	-11.169	24.791	20.852	24.805	-19.918	24.834	-3.979		26.578	1.89
24.846	-11.182	24.823	20.72	24.838	-19.905	24.867	-3.777		26.613	1.9
24.878	-11.168	24.856	20.617	24.87	-19.908	24.9	-3.58		26.648	1.89
24.911	-11.141	24.888	20.508	24.903	-19.884	24.932	-3.377		26.682	1.9
24.943	-11.162	24.921	20.357	24.935	-19.897	24.965	-3.104		26.717	1.89
24.976	-11.182	24.953	20.253	24.968	-19.89	24.997	-2.97		26.752	1.9
25.009	-11.181	24.986	20.131	25	-19.86	25.03	-2.79		26.787	1.89
25.041	-11.204	25.018	20.046	25.033	-19.864	25.063	-2.605		26.822	1.9
25.074	-11.267	25.051	19.97	25.066	-19.931	25.095	-2.438		26.857	1.9
25.106	-11.356	25.083	19.891	25.098	-20	25.128	-2.329		26.892	1.9
25.139	-11.49	25.116	19.794	25.131	-20.093	25.16	-2.245		26.927	1.89
25.171	-11.716	25.148	19.689	25.163	-20.287	25.193	-2.251		26.961	1.9
25.204	-11.955	25.181	19.587	25.196	-20.513	25.226	-2.312		26.996	1.89
25.237	-12.299	25.213	19.467	25.228	-20.795	25.258	-2.454
25.269	-12.745	25.246	19.335	25.261	-21.174	25.291	-2.667
25.302	-13.408	25.279	19.201	25.293	-21.765	25.323	-2.959
25.334	-14.03	25.311	19.008	25.326	-22.355	25.356	-3.428
25.367	-14.752	25.344	18.805	25.359	-22.998	25.388	-3.894
25.399	-15.508	25.376	18.6	25.391	-23.682	25.421	-4.333
25.432	-16.43	25.409	18.379	25.424	-24.572	25.454	-4.825
25.465	-17.168	25.441	18.096	25.456	-25.291	25.486	-5.424
25.497	-17.81	25.474	17.893	25.489	-25.945	25.519	-5.814
25.53	-18.317	25.506	17.706	25.521	-26.464	25.551	-6.112
25.562	-18.802	25.539	17.543	25.554	-27.009	25.584	-6.333
25.595	-18.995	25.571	17.372	25.586	-27.24	25.617	-6.358
25.627	-19.017	25.604	17.256	25.619	-27.278	25.649	-6.267
25.66	-18.87	25.636	17.176	25.652	-27.165	25.682	-6.07
25.692	-18.494	25.669	17.127	25.684	-26.84	25.714	-5.687
25.725	-18.055	25.701	17.114	25.717	-26.421	25.747	-5.279
25.758	-17.534	25.734	17.108	25.749	-25.905	25.78	-4.83
25.79	-16.942	25.767	17.122	25.782	-25.327	25.812	-4.374
25.823	-16.239	25.799	17.148	25.814	-24.59	25.845	-3.836
25.855	-15.649	25.832	17.198	25.847	-24.015	25.877	-3.408
25.888	-15.047	25.864	17.223	25.879	-23.434	25.91	-3.051
25.92	-14.526	25.897	17.237	25.912	-22.875	25.943	-2.722
25.953	-13.968	25.929	17.245	25.945	-22.289	25.975	-2.353
25.986	-13.568	25.962	17.275	25.977	-21.848	26.008	-2.107
26.018	-13.231	25.994	17.291	26.01	-21.508	26.04	-1.91
26.051	-12.841	26.027	17.301	26.042	-21.207	26.073	-1.753
26.083	-12.595	26.059	17.316	26.075	-20.883	26.105	-1.605
26.116	-12.347	26.092	17.322	26.107	-20.646	26.138	-1.505
26.148	-12.162	26.124	17.341	26.14	-20.459	26.171	-1.429
26.181	-11.973	26.157	17.337	26.172	-20.287	26.203	-1.379
26.213	-11.832	26.189	17.317	26.205	-20.102	26.236	-1.36
26.246	-11.697	26.222	17.308	26.237	-19.973	26.268	-1.334
26.279	-11.601	26.255	17.286	26.27	-19.873	26.301	-1.306
26.311	-11.474	26.287	17.266	26.303	-19.79	26.334	-1.319
26.344	-11.4	26.32	17.236	26.335	-19.674	26.366	-1.321
26.376	-11.327	26.352	17.226	26.368	-19.578	26.399	-1.339
26.409	-11.213	26.385	17.199	26.4	-19.526	26.431	-1.369
26.441	-11.11	26.417	17.139	26.433	-19.433	26.464	-1.422
26.474	-11.074	26.45	17.098	26.465	-19.393	26.497	-1.443
26.507	-11.033	26.482	17.072	26.498	-19.372	26.529	-1.48
26.539	-10.976	26.515	17.029	26.53	-19.29	26.562	-1.529
26.572	-10.886	26.547	16.995	26.563	-19.238	26.594	-1.564
26.604	-10.817	26.58	16.954	26.596	-19.181	26.627	-1.608
26.637	-10.79	26.612	16.879	26.628	-19.122	26.66	-1.653
26.669	-10.766	26.645	16.827	26.661	-19.108	26.692	-1.7
26.702	-10.732	26.677	16.783	26.693	-19.07	26.725	-1.749
26.734	-10.676	26.71	16.744	26.726	-19.058	26.757	-1.788
26.767	-10.618	26.743	16.686	26.758	-19.026	26.79	-1.863
26.8	-10.589	26.775	16.629	26.791	-18.974	26.823	-1.906
26.832	-10.546	26.808	16.571	26.823	-18.938	26.855	-1.938
26.865	-10.498	26.84	16.533	26.856	-18.92	26.888	-2.013
26.897	-10.469	26.873	16.449	26.889	-18.902	26.92	-2.069
26.93	-10.48	26.905	16.376	26.921	-18.895	26.953	-2.112
26.962	-10.464	26.938	16.329	26.954	-18.895	26.985	-2.178
26.995	-10.42	26.97	16.274	26.986	-18.881	27.018	-2.23
